# Supplementary material for: Hexa­kis­(thio­urea-κS)nickel(II) nitrate: a redetermination
Source: Acta Crystallogr Sect E Struct Rep Online. 2010 Jul 10;66(Pt 8):i57–8. doi: 10.1107/S1600536810026668 (PMC3007420; doi:10.1107/S1600536810026668)
Supplement: Supplementary file 1 [file e-66-00i57-sup1.cif]

##############################################################################
###                                                                        ###
###        Electronic paper (Acta Crystallographica Section E)             ###
###                                                                        ###
##############################################################################
#                                                                            #
# This CIF contains the data in a paper accepted for publication in Acta     #
# Crystallographica Section E. It conforms to the requirements of Notes      #
# for Authors for Section E, and has been peer reviewed under the auspices   #
# of the IUCr Commission on Journals.                                        #
#                                                                            #
# Full details of the Crystallographic Information File format               #
# are given in the paper "The Crystallographic Information File (CIF):       #
# a New Standard Archive File for Crystallography" by S. R. Hall, F. H.      #
# Allen and I. D. Brown [Acta Cryst. (1991), A47, 655-685].                  #
#                                                                            #
# The current version of the core CIF dictionary is obtainable from          #
# ftp://ftp.iucr.org/pub/cif_core.dic. The current version number is 2.4.    #
#                                                                            #
# Software is freely available for graphical display of the structure(s) in  #
# this CIF.  For information consult the CIF home page http://www.iucr.org/  #
# cif/home.html                                                              #
#                                                                            #
# This file may be used for bona fide research purposes within the           #
# scientific community so long as proper attribution is given to the journal # 
# article from which it was obtained.                                        #
#                                                                            #
##############################################################################
                                             
data_global
_audit_creation_method     'PLATON <TABLE ACC> option'
_journal_date_recd_electronic     2010-06-26
_journal_date_accepted     2010-07-06
_journal_name_full     'Acta Crystallographica, Section E'
_journal_year     2010
_journal_volume     66
_journal_issue      8
_journal_page_first     i57
_journal_page_last     i58
_journal_paper_category     QI
_journal_coeditor_code     HB5527
_publ_contact_author_name
;
Mehmet Akkurt
;
_publ_contact_author_address
; Department of Physics
  Faculty of Arts and Sciences
  Erciyes University
  38039 Kayseri
  Turkey
;
_publ_contact_author_email     'akkurt@erciyes.edu.tr'
_publ_contact_author_fax     '+90-352-4374933'
_publ_contact_author_phone     '+90-352-4374901 extra 33106'
_publ_section_title
;
Hexakis(thiourea-\k<i>S</i>)nickel(II) nitrate: a redetermination
;
loop_
    _publ_author_name
    _publ_author_footnote
    _publ_author_address
    'Muhammad Monim-ul-Mehboob' .
;
Department of Chemistry,
University of Engineering and Technology,
Lahore 54890,
Pakistan
;
    'Mehmet Akkurt' .
;
  Department of Physics,
  Faculty of Arts and Sciences,
  Erciyes University,
  38039 Kayseri,
  Turkey
;
    'Islam Ullah Khan' .
;
Materials Chemistry Laboratory,
Department of Chemistry,
Government College University,
Lahore 54000,
Pakistan
;
    'Shahzad Sharif' .
;
Materials Chemistry Laboratory,
Department of Chemistry,
Government College University,
Lahore 54000,
Pakistan
;
    'Iram Asif' .
;
Department of Chemistry,
University of Engineering and Technology,
Lahore 54890,
Pakistan
;
    'Saeed Ahmad' 'Additional corresponding author: saeed_a786@hotmail.com'
;
Department of Chemistry,
University of Engineering and Technology,
Lahore 54890,
Pakistan
;
data_I
_chemical_name_systematic
;
Hexakis(thiourea-\k<i>S</i>)nickel(II) dinitrate
;
_chemical_name_common
;
Hexakis(thiourea-\k<i>S</i>)nickel(II) nitrate
;
_chemical_formula_moiety     'C6 H24 N12 Ni S6 2+, 2(N O3 -)'
_chemical_formula_sum     'C6 H24 N14 Ni O6 S6'
_chemical_formula_structural     ?
_chemical_formula_iupac     '[Ni (C H4 N2 S)6] (N O3)2'
_chemical_formula_weight     639.50
_chemical_melting_point     ?
_symmetry_cell_setting     monoclinic
_symmetry_space_group_name_H-M     'C 2/c'
_symmetry_space_group_name_Hall     '-C 2yc'
loop_
    _symmetry_equiv_pos_site_id
    _symmetry_equiv_pos_as_xyz
    1 x,y,z
    2 -x,y,1/2-z
    3 -x,-y,-z
    4 x,-y,1/2+z
    5 1/2+x,1/2+y,z
    6 1/2-x,1/2+y,1/2-z
    7 1/2-x,1/2-y,-z
    8 1/2+x,1/2-y,1/2+z
_cell_length_a     22.4433(6)
_cell_length_b     9.2398(3)
_cell_length_c     16.3136(5)
_cell_angle_alpha     90
_cell_angle_beta     129.7240(10)
_cell_angle_gamma     90
_cell_volume     2601.96(14)
_cell_formula_units_Z     4
_cell_measurement_reflns_used     4823
_cell_measurement_theta_min     2.51
_cell_measurement_theta_max     28.23
_cell_measurement_temperature     296(2)
_cell_special_details
;
;
_exptl_crystal_description     'needle'
_exptl_crystal_colour     'light green'
_exptl_crystal_size_max     0.25
_exptl_crystal_size_mid     0.10
_exptl_crystal_size_min     0.06
_exptl_crystal_size_rad     ?
_exptl_crystal_density_diffrn     1.633
_exptl_crystal_density_meas     ?
_exptl_crystal_density_method     'Not Measured'
_exptl_crystal_F_000     1320
_exptl_absorpt_coefficient_mu     1.278
_exptl_absorpt_correction_type     none
_exptl_absorpt_process_details     ?
_exptl_absorpt_correction_T_min     ?
_exptl_absorpt_correction_T_max     ?
_exptl_special_details
;
;
_diffrn_ambient_temperature     296(2)
_diffrn_radiation_type     'MoK\a'
_diffrn_radiation_wavelength     0.71073
_diffrn_radiation_source     'sealed tube'
_diffrn_radiation_monochromator     'graphite'
_diffrn_measurement_device_type     'Bruker APEXII CCD'
_diffrn_measurement_method     '\f and \w scans'
_diffrn_detector_area_resol_mean     ?
_diffrn_reflns_number     11568
_diffrn_reflns_av_R_equivalents     0.0331
_diffrn_reflns_av_sigmaI/netI     0.0339
_diffrn_reflns_theta_min     2.50
_diffrn_reflns_theta_max     28.28
_diffrn_reflns_theta_full     28.28
_diffrn_measured_fraction_theta_max     0.970
_diffrn_measured_fraction_theta_full     0.970
_diffrn_reflns_limit_h_min     -29
_diffrn_reflns_limit_h_max     21
_diffrn_reflns_limit_k_min     -11
_diffrn_reflns_limit_k_max     12
_diffrn_reflns_limit_l_min     -21
_diffrn_reflns_limit_l_max     21
_diffrn_reflns_reduction_process
;
;
_diffrn_standards_number     0
_diffrn_standards_interval_count     ?
_diffrn_standards_decay_%     ?
_refine_special_details
;
Refinement on <i>F</i>^2^ for ALL reflections except those flagged by the user
for potential systematic errors. Weighted <i>R</i>-factors <i>wR</i> and all
goodnesses of fit <i>S</i> are based on <i>F</i>^2^, conventional
<i>R</i>-factors <i>R</i> are based on <i>F</i>, with <i>F</i> set to zero for
negative <i>F</i>^2^. The observed criterion of <i>F</i>^2^ > \s(<i>F</i>^2^)
is used only for calculating -<i>R</i>-factor-obs <i>etc</i>. and is not
relevant to the choice of reflections for refinement. <i>R</i>-factors based
on <i>F</i>^2^ are statistically about twice as large as those based on
<i>F</i>, and <i>R</i>-factors based on ALL data will be even larger.
;
_reflns_number_total     3129
_reflns_number_gt     2542
_reflns_threshold_expression     I>2\s(I)
_refine_ls_structure_factor_coef     Fsqd
_refine_ls_matrix_type     full
_refine_ls_R_factor_all     0.0418
_refine_ls_R_factor_gt     0.0299
_refine_ls_wR_factor_gt     0.0635
_refine_ls_wR_factor_ref     0.0681
_refine_ls_goodness_of_fit_ref     1.032
_refine_ls_restrained_S_all     1.032
_refine_ls_number_reflns     3129
_refine_ls_number_parameters     151
_refine_ls_number_restraints     0
_refine_ls_number_constraints     ?
_refine_ls_hydrogen_treatment     constr
_refine_ls_weighting_scheme     calc
_refine_ls_weighting_details
         'calc w=1/[\s^2^(Fo^2^)+(0.0256P)^2^+1.7568P] where P=(Fo^2^+2Fc^2^)/3'
_atom_sites_solution_hydrogens     geom
_atom_sites_solution_primary     direct
_atom_sites_solution_secondary     difmap
_refine_ls_shift/su_max     0.000
_refine_ls_shift/su_mean     0.000
_refine_diff_density_max     0.345
_refine_diff_density_min     -0.290
_refine_ls_extinction_method     'none'
_refine_ls_abs_structure_details     ?
_refine_ls_abs_structure_Flack     .
loop_
    _atom_type_symbol
    _atom_type_description
    _atom_type_scat_dispersion_real
    _atom_type_scat_dispersion_imag
    _atom_type_scat_source
    S S 0.1246 0.1234 'International Tables Vol C Tables 4.2.6.8 and 6.1.1.4'
    O O 0.0106 0.0060 'International Tables Vol C Tables 4.2.6.8 and 6.1.1.4'
    Ni Ni 0.3393 1.1124 'International Tables Vol C Tables 4.2.6.8 and 6.1.1.4'
    N N 0.0061 0.0033 'International Tables Vol C Tables 4.2.6.8 and 6.1.1.4'
    H H 0.0000 0.0000 'International Tables Vol C Tables 4.2.6.8 and 6.1.1.4'
    C C 0.0033 0.0016 'International Tables Vol C Tables 4.2.6.8 and 6.1.1.4'
_computing_data_collection     'APEX2 (Bruker, 2007)'
_computing_cell_refinement     'SAINT (Bruker, 2007)'
_computing_data_reduction     'SAINT (Bruker, 2007)'
_computing_structure_solution     'SHELXS97 (Sheldrick, 2008)'
_computing_structure_refinement     'SHELXL97 (Sheldrick, 2008)'
_computing_molecular_graphics     'ORTEP-3 (Farrugia, 1997)'
_computing_publication_material
                                'WinGX (Farrugia, 1999) and PLATON (Spek, 2009)'
loop_
    _atom_site_type_symbol
    _atom_site_label
    _atom_site_fract_x
    _atom_site_fract_y
    _atom_site_fract_z
    _atom_site_U_iso_or_equiv
    _atom_site_thermal_displace_type
    _atom_site_calc_flag
    _atom_site_refinement_flags
    _atom_site_occupancy
    Ni Ni1 0.25000 0.25000 0.00000 0.02460(10)
                                             Uani . . 1.000
    S S1 0.38321(3) 0.34540(6) 0.10478(4) 0.0362(2) Uani . . 1.000
    S S2 0.28084(3) -0.01160(5) 0.01164(4) 0.03310(10)
                                                     Uani . . 1.000
    S S3 0.28343(3) 0.27376(5) 0.17786(4) 0.03110(10)
                                                    Uani . . 1.000
    N N1 0.49791(11) 0.3572(3) 0.10299(17) 0.0630(8) Uani . . 1.000
    N N2 0.42272(13) 0.1592(2) 0.02330(19) 0.0630(9) Uani . . 1.000
    N N3 0.40567(10) 0.00546(19) 0.21644(13) 0.0475(6) Uani . . 1.000
    N N4 0.36277(12) -0.2195(2) 0.14917(16) 0.0621(7) Uani . . 1.000
    N N5 0.20704(11) 0.0325(2) 0.14718(15) 0.0516(7) Uani . . 1.000
    N N6 0.29045(13) 0.1162(2) 0.31643(15) 0.0687(8) Uani . . 1.000
    C C1 0.43826(11) 0.2808(2) 0.07398(16) 0.0341(6) Uani . . 1.000
    C C2 0.35527(11) -0.0788(2) 0.13536(15) 0.0324(6) Uani . . 1.000
    C C3 0.25769(12) 0.1293(2) 0.21517(16) 0.0363(7) Uani . . 1.000
    O O1 0.41450(9) 0.6847(2) -0.02032(13) 0.0604(6) Uani . . 1.000
    O O2 0.50573(11) 0.6706(2) 0.14802(14) 0.0786(7) Uani . . 1.000
    O O3 0.48990(11) 0.86552(19) 0.06598(15) 0.0676(7) Uani . . 1.000
    N N7 0.46952(10) 0.7413(2) 0.06486(15) 0.0429(6) Uani . . 1.000
    H H1A 0.52660 0.32720 0.08860 0.0940 Uiso calc R 1.000
    H H1B 0.50850 0.43750 0.13650 0.0940 Uiso calc R 1.000
    H H2A 0.45170 0.12990 0.00920 0.0940 Uiso calc R 1.000
    H H2B 0.38350 0.10840 0.00400 0.0940 Uiso calc R 1.000
    H H3A 0.44270 -0.03180 0.27720 0.0570 Uiso calc R 1.000
    H H3B 0.40160 0.09790 0.20880 0.0570 Uiso calc R 1.000
    H H4A 0.40020 -0.25490 0.21050 0.0930 Uiso calc R 1.000
    H H4B 0.33030 -0.27630 0.09690 0.0930 Uiso calc R 1.000
    H H5A 0.19560 -0.03860 0.16890 0.0620 Uiso calc R 1.000
    H H5B 0.18520 0.03990 0.08080 0.0620 Uiso calc R 1.000
    H H6A 0.27850 0.04460 0.33710 0.0820 Uiso calc R 1.000
    H H6B 0.32380 0.17910 0.36190 0.0820 Uiso calc R 1.000
loop_
    _atom_site_aniso_label
    _atom_site_aniso_U_11
    _atom_site_aniso_U_22
    _atom_site_aniso_U_33
    _atom_site_aniso_U_12
    _atom_site_aniso_U_13
    _atom_site_aniso_U_23
    Ni1 0.0289(2) 0.0234(2) 0.0217(2) -0.00150(10)
                                                 0.01640(10)
                                                           -0.00120(10)
    S1 0.0328(2) 0.0410(3) 0.0373(3) -0.0076(2) 0.0235(2) -0.0106(2)
    S2 0.0400(3) 0.0251(2) 0.0238(2) 0.0030(2) 0.0156(2) 0.0008(2)
    S3 0.0450(3) 0.0272(2) 0.0274(2) -0.0046(2) 0.0260(2) -0.0013(2)
    N1 0.0430(11) 0.0898(17) 0.0669(14) -0.0207(11) 0.0401(11) -0.0293(12)
    N2 0.0735(14) 0.0459(12) 0.1040(18) -0.0078(11) 0.0727(15) -0.0195(12)
    N3 0.0421(10) 0.0372(10) 0.0320(9) 0.0044(8) 0.0093(8) 0.0021(8)
    N4 0.0577(13) 0.0333(10) 0.0432(12) 0.0039(9) 0.0082(10) 0.0092(9)
    N5 0.0610(12) 0.0463(11) 0.0399(11) -0.0225(10) 0.0288(10) 0.0010(9)
    N6 0.0915(16) 0.0746(15) 0.0338(11) -0.0326(13) 0.0372(12) 0.0040(10)
    C1 0.0305(9) 0.0398(12) 0.0301(10) 0.0053(8) 0.0185(9) 0.0076(9)
    C2 0.0315(9) 0.0325(11) 0.0298(10) 0.0033(8) 0.0180(8) 0.0039(8)
    C3 0.0413(11) 0.0390(12) 0.0309(11) -0.0049(9) 0.0242(9) 0.0030(9)
    O1 0.0486(9) 0.0701(12) 0.0348(9) -0.0114(8) 0.0138(8) -0.0145(8)
    O2 0.0811(13) 0.0679(12) 0.0360(10) -0.0217(11) 0.0139(10) -0.0029(9)
    O3 0.0798(13) 0.0451(11) 0.0654(12) -0.0100(9) 0.0406(11) -0.0064(9)
    N7 0.0398(10) 0.0498(12) 0.0358(10) -0.0052(9) 0.0226(9) -0.0074(9)
_geom_special_details
;
Bond distances, angles <i>etc</i>. have been calculated using the rounded
fractional coordinates. All su's are estimated from the variances of the
(full) variance-covariance matrix. The cell e.s.d.'s are taken into account in
the estimation of distances, angles and torsion angles
;
loop_
    _geom_bond_atom_site_label_1
    _geom_bond_atom_site_label_2
    _geom_bond_site_symmetry_1
    _geom_bond_site_symmetry_2
    _geom_bond_distance
    _geom_bond_publ_flag
    Ni1 S1 . . 2.4708(7) y
    Ni1 S2 . . 2.4879(5) y
    Ni1 S3 . . 2.4995(6) y
    Ni1 S1 . 7_555 2.4708(7) no
    Ni1 S2 . 7_555 2.4879(5) no
    Ni1 S3 . 7_555 2.4995(6) no
    S1 C1 . . 1.711(3) no
    S2 C2 . . 1.715(2) no
    S3 C3 . . 1.713(2) no
    O1 N7 . . 1.239(3) no
    O2 N7 . . 1.232(3) no
    O3 N7 . . 1.231(3) no
    N1 C1 . . 1.306(4) no
    N2 C1 . . 1.304(3) no
    N3 C2 . . 1.313(3) no
    N4 C2 . . 1.312(3) no
    N5 C3 . . 1.308(3) no
    N6 C3 . . 1.316(3) no
    N1 H1B . . 0.8600 no
    N1 H1A . . 0.8600 no
    N2 H2A . . 0.8600 no
    N2 H2B . . 0.8600 no
    N3 H3A . . 0.8600 no
    N3 H3B . . 0.8600 no
    N4 H4B . . 0.8600 no
    N4 H4A . . 0.8600 no
    N5 H5A . . 0.8600 no
    N5 H5B . . 0.8600 no
    N6 H6A . . 0.8600 no
    N6 H6B . . 0.8600 no
loop_
    _geom_angle_atom_site_label_1
    _geom_angle_atom_site_label_2
    _geom_angle_atom_site_label_3
    _geom_angle_site_symmetry_1
    _geom_angle_site_symmetry_2
    _geom_angle_site_symmetry_3
    _geom_angle
    _geom_angle_publ_flag
    S1 Ni1 S2 . . . 98.00(2) no
    S1 Ni1 S3 . . . 80.37(2) no
    S1 Ni1 S1 . . 7_555 180.00 no
    S1 Ni1 S2 . . 7_555 82.00(2) no
    S1 Ni1 S3 . . 7_555 99.63(2) no
    S2 Ni1 S3 . . . 97.72(2) no
    S1 Ni1 S2 7_555 . . 82.00(2) no
    S2 Ni1 S2 . . 7_555 180.00 no
    S2 Ni1 S3 . . 7_555 82.28(2) no
    S1 Ni1 S3 7_555 . . 99.63(2) no
    S2 Ni1 S3 7_555 . . 82.28(2) no
    S3 Ni1 S3 . . 7_555 180.00 no
    S1 Ni1 S2 7_555 . 7_555 98.00(2) no
    S1 Ni1 S3 7_555 . 7_555 80.37(2) no
    S2 Ni1 S3 7_555 . 7_555 97.72(2) no
    Ni1 S1 C1 . . . 116.99(8) no
    Ni1 S2 C2 . . . 117.12(7) no
    Ni1 S3 C3 . . . 115.14(7) no
    C1 N1 H1B . . . 120.00 no
    H1A N1 H1B . . . 120.00 no
    C1 N1 H1A . . . 120.00 no
    H2A N2 H2B . . . 120.00 no
    C1 N2 H2A . . . 120.00 no
    C1 N2 H2B . . . 120.00 no
    C2 N3 H3B . . . 120.00 no
    C2 N3 H3A . . . 120.00 no
    H3A N3 H3B . . . 120.00 no
    C2 N4 H4B . . . 120.00 no
    C2 N4 H4A . . . 120.00 no
    H4A N4 H4B . . . 120.00 no
    H5A N5 H5B . . . 120.00 no
    C3 N5 H5A . . . 120.00 no
    C3 N5 H5B . . . 120.00 no
    C3 N6 H6B . . . 120.00 no
    H6A N6 H6B . . . 120.00 no
    C3 N6 H6A . . . 120.00 no
    O2 N7 O3 . . . 120.0(2) no
    O1 N7 O2 . . . 119.6(2) no
    O1 N7 O3 . . . 120.29(19) no
    S1 C1 N2 . . . 122.4(2) no
    S1 C1 N1 . . . 118.06(18) no
    N1 C1 N2 . . . 119.5(3) no
    S2 C2 N4 . . . 118.85(16) no
    S2 C2 N3 . . . 122.36(15) no
    N3 C2 N4 . . . 118.78(19) no
    N5 C3 N6 . . . 119.2(2) no
    S3 C3 N5 . . . 122.62(17) no
    S3 C3 N6 . . . 118.22(17) no
loop_
    _geom_torsion_atom_site_label_1
    _geom_torsion_atom_site_label_2
    _geom_torsion_atom_site_label_3
    _geom_torsion_atom_site_label_4
    _geom_torsion_site_symmetry_1
    _geom_torsion_site_symmetry_2
    _geom_torsion_site_symmetry_3
    _geom_torsion_site_symmetry_4
    _geom_torsion
    _geom_torsion_publ_flag
    S2 Ni1 S1 C1 . . . . 47.38(8) no
    S3 Ni1 S1 C1 . . . . 143.91(8) no
    S2 Ni1 S1 C1 7_555 . . . -132.62(8) no
    S3 Ni1 S1 C1 7_555 . . . -36.09(8) no
    S1 Ni1 S2 C2 . . . . 48.29(12) no
    S3 Ni1 S2 C2 . . . . -33.00(12) no
    S1 Ni1 S2 C2 7_555 . . . -131.71(12) no
    S3 Ni1 S2 C2 7_555 . . . 147.00(12) no
    S1 Ni1 S3 C3 . . . . -135.52(11) no
    S2 Ni1 S3 C3 . . . . -38.66(11) no
    S1 Ni1 S3 C3 7_555 . . . 44.48(11) no
    S2 Ni1 S3 C3 7_555 . . . 141.34(11) no
    Ni1 S1 C1 N1 . . . . 159.63(16) no
    Ni1 S1 C1 N2 . . . . -20.5(2) no
    Ni1 S2 C2 N3 . . . . -15.4(3) no
    Ni1 S2 C2 N4 . . . . 165.6(2) no
    Ni1 S3 C3 N5 . . . . -17.6(3) no
    Ni1 S3 C3 N6 . . . . 162.5(2) no
loop_
    _geom_hbond_atom_site_label_D
    _geom_hbond_atom_site_label_H
    _geom_hbond_atom_site_label_A
    _geom_hbond_site_symmetry_A
    _geom_hbond_distance_DH
    _geom_hbond_distance_HA
    _geom_hbond_distance_DA
    _geom_hbond_angle_DHA
    _geom_hbond_publ_flag
    N1 H1A O1 3_665 0.86 2.21 3.037(4) 161 yes
    N1 H1B O2 . 0.86 2.17 2.965(3) 154 yes
    N2 H2A O3 1_545 0.86 2.56 2.963(3) 110 yes
    N2 H2A O3 3_665 0.86 2.30 3.110(4) 157 yes
    N2 H2B S2 . 0.86 2.63 3.449(3) 159 yes
    N3 H3A O3 2_645 0.86 2.19 3.022(2) 163 yes
    N3 H3B S1 . 0.86 2.72 3.5021(19) 152 yes
    N3 H3B S3 . 0.86 2.87 3.444(2) 126 yes
    N4 H4A O2 2_645 0.86 2.01 2.865(3) 175 yes
    N4 H4B S2 7_545 0.86 2.75 3.555(2) 157 yes
    N5 H5A S3 6_545 0.86 2.82 3.623(2) 155 yes
    N5 H5A O1 7_555 0.86 2.48 2.922(3) 113 yes
    N5 H5B S1 7_555 0.86 2.59 3.410(2) 160 yes
    N6 H6A S2 4_555 0.86 2.83 3.464(3) 132 yes
    N6 H6A S3 6_545 0.86 2.80 3.601(2) 156 yes
    N6 H6B O1 4_565 0.86 2.10 2.958(3) 174 yes
