# Supplementary material for: Hexa­kis­(thio­urea-κS)nickel(II) nitrate: a redetermination
Source: Acta Crystallogr Sect E Struct Rep Online. 2010 Jul 10;66(Pt 8):i57–8. doi: 10.1107/S1600536810026668 (PMC3007420; doi:10.1107/S1600536810026668)
Supplement: Supplementary file 2 [file e-66-00i57-Isup2.hkl]

# 
# h,k,l, Fc-squared, Fo-squared, sigma(Fo-squared) and status flag 
# 
data_I
_shelx_title ' SSX in C2/c' 
_shelx_refln_list_code          4 
_shelx_F_calc_maximum      428.60 
_exptl_crystal_F_000      1320.00 
_reflns_d_resolution_high  0.7500 
 
loop_ 
 _symmetry_equiv_pos_as_xyz 
 'x, y, z' 
 '-x, y, -z+1/2' 
 'x+1/2, y+1/2, z' 
 '-x+1/2, y+1/2, -z+1/2' 
 '-x, -y, -z' 
 'x, -y, z-1/2' 
 '-x+1/2, -y+1/2, -z' 
 'x+1/2, -y+1/2, z-1/2' 
 
_cell_length_a    22.4433 
_cell_length_b     9.2398 
_cell_length_c    16.3136 
_cell_angle_alpha  90.000 
_cell_angle_beta  129.724 
_cell_angle_gamma  90.000 
 
_shelx_F_squared_multiplier     1.000 
 
loop_ 
 _refln_index_h 
 _refln_index_k 
 _refln_index_l 
 _refln_F_squared_calc 
 _refln_F_squared_meas 
 _refln_F_squared_sigma 
 _refln_observed_status 
   1   1   0      444.15      453.20      9.04 o 
   3   1   0     6413.38     6498.39     71.83 o 
   5   1   0      701.58      830.53     29.39 o 
   7   1   0     7921.47     8236.49    205.24 o 
   9   1   0      260.29      255.80     44.25 o 
  11   1   0     2145.81     2314.27     81.41 o 
  13   1   0     3109.82     3077.03     68.74 o 
  15   1   0      537.44      563.20     25.15 o 
  17   1   0      850.55      974.85     38.30 o 
  19   1   0        0.03        2.26     18.11 o 
  21   1   0       70.86       42.48     28.32 o 
   0   2   0    57402.34    61482.79    852.96 o 
   2   2   0     4491.83     4599.06     50.34 o 
   4   2   0     6033.33     6043.72     66.31 o 
   6   2   0     4197.69     4397.52     58.61 o 
   8   2   0    10817.33    11042.61    159.08 o 
  10   2   0     4940.84     5173.30     78.62 o 
  12   2   0     2452.17     2470.07     42.57 o 
  14   2   0     2154.24     2211.50     39.91 o 
  16   2   0     3223.33     3038.84     51.76 o 
  18   2   0      613.09      630.48     25.03 o 
  20   2   0      224.57      297.33     49.56 o 
  22   2   0      824.53      918.54     74.33 o 
   1   3   0    23869.13    24349.53    244.67 o 
   3   3   0      703.05      778.82     16.43 o 
   5   3   0      376.20      376.55     13.26 o 
   7   3   0     1564.73     1550.77     27.85 o 
   9   3   0    17666.08    17592.05    234.10 o 
  11   3   0      275.86      220.32     15.00 o 
  13   3   0        2.37        7.40     11.41 o 
  15   3   0      130.55      135.53     15.56 o 
  17   3   0      448.82      501.51     31.73 o 
  19   3   0      682.02      686.07     44.14 o 
  21   3   0      669.97      761.65     46.15 o 
   0   4   0    17998.00    18600.74    270.80 o 
   2   4   0    49501.23    49086.95    532.49 o 
   4   4   0    15333.02    14594.65    172.26 o 
   6   4   0    16214.88    16209.65    192.49 o 
   8   4   0      619.34      608.39     17.60 o 
  10   4   0     1982.38     1869.35     38.34 o 
  12   4   0      269.96      271.55     19.64 o 
  14   4   0      278.90      255.19     24.07 o 
  16   4   0     2367.11     2294.66     72.36 o 
  18   4   0      105.40      121.55     71.68 o 
  20   4   0       43.86       14.77     72.56 o 
   1   5   0     2323.78     2488.72     42.88 o 
   3   5   0      458.36      456.46     17.77 o 
   5   5   0      828.92      899.99     23.29 o 
   7   5   0        2.67        3.34     10.07 o 
   9   5   0        0.18        8.13      9.91 o 
  11   5   0       75.26       94.45     24.00 o 
  13   5   0        2.21       23.20     22.59 o 
  15   5   0       85.02       88.10     26.29 o 
  17   5   0        5.30       25.07     28.80 o 
  19   5   0       25.83       46.42     31.40 o 
  21   5   0        0.01        6.88     30.27 o 
   0   6   0     1574.19     1541.14     52.17 o 
   2   6   0     6833.57     6832.71    100.14 o 
   4   6   0     3985.97     3996.61     62.96 o 
   6   6   0       10.98       34.21     12.02 o 
   8   6   0       15.06       27.23     12.54 o 
  10   6   0     9767.07     9397.50    163.24 o 
  12   6   0      756.80      819.47     51.52 o 
  14   6   0      646.62      616.93     56.63 o 
  16   6   0      333.02      402.13     48.85 o 
  18   6   0     2370.91     2440.12    107.28 o 
  20   6   0      651.25      636.60    124.77 o 
   1   7   0      213.32      205.36     19.37 o 
   3   7   0        2.29      -10.08     15.97 o 
   5   7   0     6933.59     6580.49    107.99 o 
   7   7   0    14603.63    14610.66    254.04 o 
   9   7   0     1187.02     1073.47     60.07 o 
  11   7   0      301.81      358.37     40.94 o 
  13   7   0     1785.16     1601.71     87.36 o 
  15   7   0      264.52      360.68     51.85 o 
  17   7   0      349.46      340.67     52.91 o 
   0   8   0    14069.67    14256.57    316.25 o 
   2   8   0     7238.75     7133.45    118.98 o 
   4   8   0     8842.84     9232.63    146.12 o 
   6   8   0     3114.03     3029.14     78.36 o 
   8   8   0     1926.45     1806.21     78.81 o 
  10   8   0      165.38      147.65     43.32 o 
  12   8   0        4.09       13.96     40.71 o 
  14   8   0       23.62      -35.24     84.07 o 
  16   8   0        3.84      -35.26     35.26 o 
   1   9   0      555.61      524.13     39.57 o 
   3   9   0      316.31      318.88     32.93 o 
   5   9   0      233.03      196.98     38.50 o 
   7   9   0      314.43      297.19     44.05 o 
   9   9   0      918.15      988.45     84.41 o 
  11   9   0       25.79       -7.82     42.48 o 
  13   9   0      124.27      195.44     51.03 o 
  15   9   0       28.29       68.88     91.15 o 
   0  10   0     1034.39     1049.09     87.90 o 
   2  10   0        7.30       -8.43     26.54 o 
   4  10   0      115.29       16.01     57.13 o 
   6  10   0      222.14       73.55     45.00 o 
   8  10   0     1527.59     1530.78    138.93 o 
  10  10   0      337.18      450.61     67.44 o 
  12  10   0      263.88      177.68     55.60 o 
   1  11   0      183.18      244.24     77.87 o 
   3  11   0      960.76      887.65     91.13 o 
   5  11   0      610.68      712.57     82.65 o 
   7  11   0     1414.66     1390.93    111.04 o 
   9  11   0      704.42      723.46    103.54 o 
   2  12   0      365.01      515.02    107.96 o 
   4  12   0       81.55       61.94     69.02 o 
 -23   1   1      413.01      426.53     46.02 o 
 -21   1   1      156.96      133.63     23.78 o 
 -19   1   1      848.19      912.58     35.07 o 
 -17   1   1     1994.30     1903.38     51.72 o 
 -15   1   1     6343.56     6219.57    132.09 o 
 -13   1   1      117.05      166.16     14.62 o 
 -11   1   1     6203.36     6418.51    132.74 o 
  -9   1   1    15236.61    15303.61    304.33 o 
  -7   1   1    91389.80    89802.95   1146.32 o 
  -5   1   1    18999.95    18542.13    211.34 o 
  -3   1   1    40291.58    42021.95    475.70 o 
  -1   1   1    31166.74    29249.21    947.33 o 
   1   1   1    19618.11    20584.26    268.34 o 
   3   1   1       11.04       20.47      4.49 o 
   5   1   1     6402.02     6623.66    167.07 o 
   7   1   1       95.33       79.96     11.26 o 
   9   1   1     1051.82     1349.26     41.91 o 
  11   1   1       53.74       83.88     13.10 o 
  13   1   1      298.05      278.27     20.02 o 
  15   1   1     3600.54     3714.01    113.26 o 
  17   1   1       16.14       36.00     13.60 o 
  19   1   1       83.04      157.52     21.87 o 
 -22   2   1       10.51      -33.63     33.63 o 
 -20   2   1      328.96      302.88     28.80 o 
 -18   2   1     1106.96     1053.76     32.89 o 
 -16   2   1       29.82       39.51     10.72 o 
 -14   2   1      393.27      395.36     15.85 o 
 -12   2   1      201.04      226.78     12.24 o 
 -10   2   1    12069.00    12253.58    176.30 o 
  -8   2   1     4473.78     4899.58     69.28 o 
  -6   2   1      102.65      109.98      6.63 o 
  -4   2   1    35138.94    35304.95    382.17 o 
  -2   2   1    21522.86    22312.76    222.93 o 
   0   2   1     1790.93     1930.06     25.05 o 
   2   2   1        1.14       -4.19      4.19 o 
   4   2   1      261.19      367.05      9.34 o 
   6   2   1     1560.72     1675.31     28.01 o 
   8   2   1     1048.15      870.63     20.28 o 
  10   2   1     5448.84     5618.37     84.66 o 
  12   2   1     1534.44     1566.89     30.57 o 
  14   2   1      986.03     1010.48     25.47 o 
  16   2   1      239.61      237.43     16.88 o 
  18   2   1       61.63       76.06     24.38 o 
  20   2   1      780.99      702.62     65.48 o 
 -23   3   1        2.13      -13.70     21.62 o 
 -21   3   1      220.40      202.38     30.45 o 
 -19   3   1       20.88       11.50     21.60 o 
 -17   3   1        4.48       22.65     16.96 o 
 -15   3   1       61.42       57.95     13.02 o 
 -13   3   1      986.88      998.20     28.07 o 
 -11   3   1     8206.09     8436.27    128.51 o 
  -9   3   1     3139.58     3122.06     50.72 o 
  -7   3   1    17742.62    17355.41    192.31 o 
  -5   3   1    24546.38    25547.64    313.32 o 
  -3   3   1    38149.30    38800.37    385.05 o 
  -1   3   1    10245.49    11160.92    116.55 o 
   1   3   1    16027.11    16310.07    166.34 o 
   3   3   1    15439.53    15866.25    212.81 o 
   5   3   1     2591.92     2661.21     38.51 o 
   7   3   1      111.08      121.42     10.93 o 
   9   3   1      620.57      681.66     22.92 o 
  11   3   1     1476.55     1532.97     34.70 o 
  13   3   1       48.57       52.22     13.00 o 
  15   3   1      325.38      381.21     23.97 o 
  17   3   1      633.91      596.95     35.16 o 
  19   3   1      732.62      788.42     69.02 o 
  21   3   1      694.40      748.94     44.18 o 
 -22   4   1       30.30       32.53     27.07 o 
 -20   4   1      130.20      196.93     34.35 o 
 -18   4   1      910.35      945.41     57.83 o 
 -16   4   1      708.70      682.64     51.02 o 
 -14   4   1      666.33      649.71     29.32 o 
 -12   4   1      772.21      761.81     28.19 o 
 -10   4   1     4699.79     4780.20     75.45 o 
  -8   4   1      272.94      311.65     13.17 o 
  -6   4   1     6416.70     6167.36     86.52 o 
  -4   4   1      515.37      471.76     16.23 o 
  -2   4   1     3895.85     3977.97     53.49 o 
   0   4   1     6722.21     6992.27     81.93 o 
   2   4   1     1875.07     1727.79     33.04 o 
   4   4   1      232.43      259.13     14.13 o 
   6   4   1        8.56       18.39      8.44 o 
   8   4   1      203.20      212.12     16.50 o 
  10   4   1        2.42        4.83     12.97 o 
  12   4   1     2083.21     2149.67     47.71 o 
  14   4   1     1013.09      997.52     45.94 o 
  16   4   1      331.59      322.89     53.98 o 
  18   4   1       37.09       11.69     28.32 o 
  20   4   1      460.79      428.58     43.21 o 
 -21   5   1      365.08      348.15     46.33 o 
 -19   5   1      638.18      676.52     55.65 o 
 -17   5   1      160.63      127.68     33.40 o 
 -15   5   1      156.49      190.39     29.89 o 
 -13   5   1     3877.19     4006.13     94.12 o 
 -11   5   1     3951.52     3924.82     68.77 o 
  -9   5   1       80.91       77.27     12.05 o 
  -7   5   1     3400.42     3476.41     62.10 o 
  -5   5   1    19532.71    18942.46    215.51 o 
  -3   5   1     7780.46     7506.36     99.12 o 
  -1   5   1       12.89        7.41     11.16 o 
   1   5   1     3294.81     3230.24     51.28 o 
   3   5   1    23472.24    23950.64    268.58 o 
   5   5   1      866.74      881.82     28.50 o 
   7   5   1      242.68      190.49     14.10 o 
   9   5   1      142.04      147.02     15.98 o 
  11   5   1     5063.05     5059.16    111.18 o 
  13   5   1       80.73       62.62     24.36 o 
  15   5   1      109.00      101.25     31.89 o 
  17   5   1     1402.26     1307.38     72.70 o 
  19   5   1     1230.95     1281.79     73.57 o 
 -20   6   1        6.80      -13.69     34.35 o 
 -18   6   1       42.60       25.24     32.09 o 
 -16   6   1      250.73      276.69    112.38 o 
 -14   6   1      396.68      418.70     41.47 o 
 -12   6   1     3393.02     3362.50    101.58 o 
 -10   6   1      129.59      132.66     18.08 o 
  -8   6   1     1691.74     1658.79     36.80 o 
  -6   6   1      150.41      124.72     15.10 o 
  -4   6   1      253.05      299.29     21.44 o 
  -2   6   1     2786.66     2688.92     50.81 o 
   0   6   1     1961.92     2136.39     51.11 o 
   2   6   1     4729.66     4894.73     77.47 o 
   4   6   1     3833.52     3695.09     63.81 o 
   6   6   1     5316.93     5363.08     84.13 o 
   8   6   1      565.81      637.48     28.61 o 
  10   6   1      421.25      342.43     36.26 o 
  12   6   1      752.53      842.94     52.36 o 
  14   6   1      337.81      267.19     46.02 o 
  16   6   1      226.05      175.43     42.06 o 
  18   6   1      148.71      194.36     42.85 o 
 -19   7   1       25.30       -6.37     63.71 o 
 -17   7   1       41.77       39.97     36.00 o 
 -15   7   1       26.80       77.55     36.94 o 
 -13   7   1      756.04      751.32     65.76 o 
 -11   7   1     3073.69     2992.08    127.90 o 
  -9   7   1     1878.02     1797.93     75.73 o 
  -7   7   1     7656.51     7756.89    122.95 o 
  -5   7   1    14544.22    13956.12    188.31 o 
  -3   7   1     9996.62     9903.60    140.32 o 
  -1   7   1     3441.23     3552.01     64.59 o 
   1   7   1     4378.65     4234.99     72.77 o 
   3   7   1     5543.03     5484.11     87.35 o 
   5   7   1      208.16      189.79     22.79 o 
   7   7   1      272.07      334.33     28.21 o 
   9   7   1       30.99       25.30     27.06 o 
  11   7   1     1048.33      982.89     73.01 o 
  13   7   1        9.43      -21.20     32.30 o 
  15   7   1      159.13      219.70     44.65 o 
  17   7   1      275.58      256.42     48.90 o 
 -18   8   1       58.59       58.43     45.05 o 
 -16   8   1        8.75       22.25     38.23 o 
 -14   8   1     1268.84     1244.62     83.91 o 
 -12   8   1      783.38      682.26     67.78 o 
 -10   8   1     1685.24     1757.49     89.28 o 
  -8   8   1        0.21       22.72     59.59 o 
  -6   8   1       13.60       11.23     19.00 o 
  -4   8   1     1776.59     1842.15     50.06 o 
  -2   8   1     2132.70     2221.55     51.57 o 
   0   8   1     1405.74     1403.04     47.20 o 
   2   8   1      804.32      688.44     34.19 o 
   4   8   1      328.72      367.93     31.00 o 
   6   8   1      210.41      176.06     35.82 o 
   8   8   1      844.18      678.68     89.47 o 
  10   8   1      818.44      874.89     74.59 o 
  12   8   1      133.82      156.25     43.78 o 
  14   8   1      715.39      684.92     70.30 o 
  16   8   1     1035.46     1042.00     85.39 o 
 -15   9   1      701.20      700.30     75.64 o 
 -13   9   1      557.10      421.93     61.64 o 
 -11   9   1     1096.10      898.48     80.88 o 
  -9   9   1     1397.84     1232.58     92.72 o 
  -7   9   1     1432.52     1484.17     98.69 o 
  -5   9   1        7.48        9.02     22.24 o 
  -3   9   1      492.05      468.13     34.27 o 
  -1   9   1     2194.97     2234.38     70.98 o 
   1   9   1      711.27      781.41     41.11 o 
   3   9   1      102.80      104.38     26.31 o 
   5   9   1      272.10      203.74     40.30 o 
   7   9   1     2159.46     2232.26    114.63 o 
   9   9   1      187.59      172.34     49.64 o 
  11   9   1      285.19      269.36     54.68 o 
  13   9   1      344.58      414.90     61.64 o 
 -14  10   1      561.85      622.40     79.84 o 
 -12  10   1      983.65      994.75    182.29 o 
 -10  10   1      629.10      687.00     77.11 o 
  -8  10   1     1181.29      952.48     87.17 o 
  -6  10   1     1558.17     1499.54     86.21 o 
  -4  10   1        1.04       -3.92     32.55 o 
  -2  10   1       32.95       35.82     34.35 o 
   0  10   1      296.39      328.24     39.87 o 
   2  10   1      741.89      646.09     60.13 o 
   4  10   1     1125.01     1285.89     80.16 o 
   6  10   1      955.05      783.14     81.23 o 
   8  10   1      518.82      553.01     71.20 o 
  10  10   1       64.45      100.95     49.14 o 
  12  10   1       56.15       12.44     45.50 o 
 -11  11   1        8.02       13.83     55.75 o 
  -9  11   1      557.22      582.09     79.11 o 
  -7  11   1     1201.56     1382.80    110.49 o 
  -5  11   1      307.90      297.04     61.86 o 
  -3  11   1     1035.77     1083.14    134.51 o 
  -1  11   1     2531.30     2330.47    123.88 o 
   1  11   1     1887.57     1955.67    162.82 o 
   3  11   1      330.04      374.12     65.06 o 
   5  11   1      975.57     1131.20     99.76 o 
   7  11   1     1482.25     1418.57    112.44 o 
   9  11   1       55.43      117.77     54.68 o 
  -4  12   1       84.17       97.34     69.02 o 
   2  12   1      475.80      484.93    100.88 o 
   4  12   1       34.01      141.59     76.10 o 
 -22   0   2       77.88       70.79     20.02 o 
 -20   0   2      931.70      939.82     33.37 o 
 -18   0   2      894.36      861.41     40.76 o 
 -16   0   2     2924.47     3014.06     96.35 o 
 -14   0   2      288.39      339.33     17.63 o 
 -12   0   2     8358.42     8509.88    172.25 o 
 -10   0   2    34320.34    33715.03    660.72 o 
  -8   0   2     5298.76     5355.10    109.96 o 
  -6   0   2      305.98      430.94     13.02 o 
  -4   0   2     1825.61     1990.62     35.25 o 
  -2   0   2    38115.53    37699.25   1297.29 o 
   0   0   2    49143.72    50977.96   1012.94 o 
   2   0   2    72551.24    71061.05   1732.65 o 
   4   0   2    20297.74    20258.66    493.08 o 
 -23   1   2        4.74        5.31     31.86 o 
 -21   1   2      371.78      426.79     25.52 o 
 -19   1   2     1596.85     1627.01     41.88 o 
 -17   1   2      139.37      152.08     11.28 o 
 -15   1   2     1397.63     1441.49     28.62 o 
 -13   1   2      648.61      612.61     15.52 o 
 -11   1   2     1037.94     1050.63     19.64 o 
  -9   1   2     2713.81     2502.49     37.39 o 
  -7   1   2     8634.03     9463.87    110.30 o 
  -5   1   2    17405.57    17919.45    195.16 o 
  -3   1   2      228.80      245.71      8.83 o 
  -1   1   2     4253.39     4142.92     48.61 o 
   1   1   2      778.59      801.12     15.07 o 
   3   1   2      636.75      655.23     14.70 o 
   5   1   2    17264.39    17983.71    361.04 o 
   7   1   2      243.26      295.73     18.77 o 
   9   1   2     1415.74     1412.95     45.67 o 
  11   1   2     3938.98     3959.92    107.63 o 
  13   1   2      642.36      651.64     33.15 o 
  15   1   2     1013.92     1053.13     42.55 o 
  17   1   2        0.23        0.88     16.27 o 
  19   1   2       52.77       17.70     26.55 o 
 -24   2   2      284.84      251.32     51.33 o 
 -22   2   2      186.71      168.36     25.85 o 
 -20   2   2      419.02      401.66     27.60 o 
 -18   2   2     5091.55     5108.50    101.22 o 
 -16   2   2     5787.03     5699.47     89.70 o 
 -14   2   2     6673.20     6624.51    101.28 o 
 -12   2   2    19555.77    20212.38    287.16 o 
 -10   2   2    23223.68    22471.90    317.86 o 
  -8   2   2     7757.88     8075.11     91.64 o 
  -6   2   2    41257.96    41427.56    425.92 o 
  -4   2   2      500.24      437.57     11.99 o 
  -2   2   2       23.81       39.06      6.79 o 
   0   2   2     7669.65     7467.92     82.52 o 
   2   2   2    44366.02    44428.54    506.99 o 
   6   2   2      729.61      839.86     22.38 o 
   8   2   2      105.07       66.42      9.64 o 
  10   2   2      131.65      159.27     12.09 o 
  12   2   2     6909.14     6731.41    101.76 o 
  14   2   2    10483.46    10536.90    154.60 o 
  16   2   2     2820.15     2948.92     63.27 o 
  18   2   2     2562.68     2796.34    132.74 o 
  20   2   2     2143.77     2129.11    113.27 o 
 -23   3   2      392.11      437.58     39.89 o 
 -21   3   2      434.19      457.48     39.12 o 
 -19   3   2      664.84      654.01     37.51 o 
 -17   3   2     1300.75     1334.41     42.97 o 
 -15   3   2      279.67      292.15     18.16 o 
 -13   3   2     2098.08     2187.91     44.65 o 
 -11   3   2    18388.92    18100.31    241.93 o 
  -9   3   2     6764.16     7192.84     84.37 o 
  -7   3   2       21.63       -0.28      6.30 o 
  -5   3   2     4029.45     4222.62     54.14 o 
  -3   3   2     6755.06     6812.37     74.76 o 
  -1   3   2    17865.27    18818.19    209.60 o 
   1   3   2    12438.34    12573.27    181.53 o 
   3   3   2     5334.43     5770.71     78.20 o 
   5   3   2      644.93      731.48     23.25 o 
   7   3   2     9648.71     9811.12    135.40 o 
   9   3   2      459.89      428.60     18.96 o 
  11   3   2      133.98      114.89     13.79 o 
  13   3   2      349.73      372.51     21.68 o 
  15   3   2      308.60      406.53     28.65 o 
  17   3   2      214.15      258.99     51.33 o 
  19   3   2      629.27      553.84     39.89 o 
 -22   4   2       93.80       96.05     31.40 o 
 -20   4   2      310.21      271.05     36.98 o 
 -18   4   2       17.38       14.03     22.08 o 
 -16   4   2        4.93      -12.11     19.96 o 
 -14   4   2     3674.24     3865.41     71.43 o 
 -12   4   2     3853.13     3855.09     64.40 o 
 -10   4   2     9793.79     9574.10    112.28 o 
  -8   4   2     5953.00     6000.83     79.15 o 
  -6   4   2    31129.71    30830.64    338.95 o 
  -4   4   2    34176.03    34988.23    383.48 o 
  -2   4   2    28761.11    30636.26    322.03 o 
   0   4   2     5451.75     5138.77     66.43 o 
   2   4   2    22788.49    23190.07    272.46 o 
   4   4   2    12385.77    12210.39    148.80 o 
   6   4   2       37.57       35.44      8.80 o 
   8   4   2      804.19      835.63     25.56 o 
  10   4   2     4418.27     4428.80     78.45 o 
  12   4   2       24.93       20.11     17.62 o 
  14   4   2       60.55       40.98     21.23 o 
  16   4   2      690.87      730.20     51.85 o 
  18   4   2      922.15      937.11     58.26 o 
 -21   5   2      133.78       14.55     43.36 o 
 -19   5   2      480.61      556.32     52.65 o 
 -17   5   2      123.61       68.82     56.63 o 
 -15   5   2        7.31       11.86     26.82 o 
 -13   5   2      346.70      324.87     28.97 o 
 -11   5   2     4559.70     4591.66     67.95 o 
  -9   5   2     6856.48     6691.07     85.37 o 
  -7   5   2     4150.55     3932.32     56.52 o 
  -5   5   2    17077.17    17015.13    195.47 o 
  -3   5   2     4221.44     3996.43     63.81 o 
  -1   5   2      220.04      265.68     16.46 o 
   1   5   2     1183.00     1206.55     27.05 o 
   3   5   2     2339.89     2324.95     41.25 o 
   5   5   2     6434.04     6519.01     88.14 o 
   7   5   2     3537.92     3380.11     52.50 o 
   9   5   2     2256.09     2284.66     58.00 o 
  11   5   2     2436.06     2421.04     77.87 o 
  13   5   2      667.90      600.78     42.12 o 
  15   5   2        0.70        8.32     28.44 o 
  17   5   2       66.21       32.02     32.30 o 
  19   5   2       14.02       15.45     31.62 o 
 -20   6   2     1840.78     2002.47    151.32 o 
 -18   6   2      869.38      836.78     66.71 o 
 -16   6   2      356.53      354.46     45.92 o 
 -14   6   2    10407.31    10381.61    241.38 o 
 -12   6   2    11091.68    10837.14    185.75 o 
 -10   6   2     6216.26     5810.21    150.50 o 
  -8   6   2      963.58      859.29     42.00 o 
  -6   6   2     6721.90     6718.14    107.84 o 
  -4   6   2     3477.18     3447.41     64.19 o 
  -2   6   2      320.33      263.33     19.28 o 
   0   6   2      648.99      650.17     25.93 o 
   2   6   2       24.00       14.89     12.67 o 
   4   6   2       25.67       11.95     12.36 o 
   6   6   2      873.74      872.57     30.32 o 
   8   6   2     4338.30     4208.36    135.54 o 
  10   6   2     3418.34     3309.06    101.44 o 
  12   6   2      777.33      777.07     61.17 o 
  14   6   2     1816.21     1727.32     86.43 o 
  16   6   2     3520.47     3611.07    136.83 o 
  18   6   2     1892.57     1887.49    124.77 o 
 -19   7   2        3.20       -7.67     36.00 o 
 -17   7   2      104.57      151.58     41.67 o 
 -15   7   2      715.24      831.87     70.04 o 
 -13   7   2      321.81      262.59     37.22 o 
 -11   7   2       16.76       56.35     27.57 o 
  -9   7   2      626.09      609.84     32.07 o 
  -7   7   2     1604.53     1651.66     45.31 o 
  -5   7   2     2693.11     2832.09     56.58 o 
  -3   7   2     4040.95     4008.21     70.28 o 
  -1   7   2       52.22       49.04     16.17 o 
   1   7   2      511.85      570.66     27.26 o 
   3   7   2     1720.18     1692.11     45.06 o 
   5   7   2     8057.12     7986.81    144.91 o 
   7   7   2      207.22      202.65     32.94 o 
   9   7   2      799.57      757.04     77.90 o 
  11   7   2      211.41      268.79     46.10 o 
  13   7   2      103.14       92.28     38.23 o 
  15   7   2      911.52      916.18     75.09 o 
  17   7   2      242.24      174.96     46.72 o 
 -18   8   2       64.49       68.60     43.37 o 
 -16   8   2      107.71       89.34     42.08 o 
 -14   8   2      166.96      130.49    109.73 o 
 -12   8   2        5.95       10.59     34.87 o 
 -10   8   2     1996.06     1976.03     83.07 o 
  -8   8   2     2810.76     2649.70     73.45 o 
  -6   8   2     1463.16     1464.89     45.21 o 
  -4   8   2     4863.39     4923.18     91.01 o 
  -2   8   2     3816.94     3770.75     71.30 o 
   0   8   2     3321.55     3285.42     70.43 o 
   2   8   2     1146.11     1050.96     40.44 o 
   4   8   2     3927.03     3927.42    112.58 o 
   6   8   2       11.19       48.17     30.18 o 
   8   8   2      749.10      765.78     75.22 o 
  10   8   2      205.54      248.22     48.61 o 
  12   8   2       78.41       40.19     36.66 o 
  14   8   2       16.47       38.20     41.57 o 
 -17   9   2       14.80      -41.67     41.67 o 
 -15   9   2      386.60      440.98     62.74 o 
 -13   9   2       42.83       84.03     42.85 o 
 -11   9   2     1165.99     1171.22     91.13 o 
  -9   9   2      550.34      717.88     60.27 o 
  -7   9   2       18.23       31.69     32.08 o 
  -5   9   2     5060.11     5024.29    114.70 o 
  -3   9   2     3747.24     3854.84     87.45 o 
  -1   9   2       22.72       22.11     21.54 o 
   1   9   2      107.26       97.23     25.56 o 
   3   9   2       25.84       57.15     34.07 o 
   5   9   2      114.50      116.10     35.05 o 
   7   9   2     2917.55     2944.40    280.52 o 
   9   9   2     2102.81     2124.14    140.70 o 
  11   9   2      448.59      447.75     62.74 o 
  13   9   2      364.57      392.12     70.79 o 
 -14  10   2      462.76      371.32     66.01 o 
 -12  10   2      431.73      559.79     72.46 o 
 -10  10   2     1386.95     1386.74    331.84 o 
  -8  10   2     1263.12     1157.05    119.46 o 
  -6  10   2       48.10      -10.38     33.49 o 
  -4  10   2        7.87       -0.23     27.64 o 
  -2  10   2      150.24      189.53     34.88 o 
   0  10   2      443.84      430.19     43.37 o 
   2  10   2      237.00      302.21     47.29 o 
   4  10   2      112.79      179.99     71.68 o 
   6  10   2     1134.18     1118.95     95.01 o 
   8  10   2      566.11      549.25     69.31 o 
  10  10   2      119.63       95.07     48.75 o 
 -11  11   2      394.27      342.57     66.52 o 
  -9  11   2       13.17      -76.58    100.00 o 
  -7  11   2       27.16       30.09     83.18 o 
  -5  11   2       47.41      -56.28     64.60 o 
  -3  11   2       31.98        3.54     56.63 o 
  -1  11   2      544.81      642.45    102.65 o 
   1  11   2      397.85      419.30     80.53 o 
   3  11   2       92.42      132.95     51.65 o 
   5  11   2      133.34       91.66     64.60 o 
   7  11   2       18.01        9.26     91.15 o 
  -6  12   2      387.94      414.14     99.11 o 
   2  12   2      744.30      976.95    134.51 o 
 -25   1   3      451.31      475.69     76.99 o 
 -23   1   3      243.93      242.07     28.46 o 
 -21   1   3      199.15      160.21     24.83 o 
 -19   1   3     1876.71     1904.84     64.37 o 
 -17   1   3    15143.53    15177.58    241.16 o 
 -15   1   3     2417.30     2311.78     41.95 o 
 -13   1   3     1142.71     1188.40     25.91 o 
 -11   1   3    14135.84    13471.17    192.91 o 
  -9   1   3    11256.90    11286.56    150.00 o 
  -7   1   3     5489.32     5482.83     60.63 o 
  -5   1   3    34372.92    35709.65    387.93 o 
  -3   1   3     3109.30     3572.64     46.72 o 
  -1   1   3     3218.11     2878.60     36.52 o 
   1   1   3      363.27      425.75     13.31 o 
   3   1   3       71.69       90.44      7.26 o 
   5   1   3    12565.86    12613.48    222.99 o 
   7   1   3      764.44      636.51     24.08 o 
   9   1   3     4075.77     4004.19     89.19 o 
  11   1   3    10313.10    10451.32    216.59 o 
  13   1   3     3201.00     3215.39     64.73 o 
  15   1   3     3102.74     3113.86     74.42 o 
  17   1   3      145.39      134.33     37.17 o 
  19   1   3     1524.95     1660.11     86.72 o 
 -24   2   3       78.37      142.46     27.50 o 
 -22   2   3       13.04       17.61     23.25 o 
 -20   2   3       83.80       85.11     20.77 o 
 -18   2   3      880.30      934.54     30.86 o 
 -16   2   3      299.33      280.43     18.80 o 
 -14   2   3        0.64       21.28     11.83 o 
 -12   2   3       12.67       -3.90      9.37 o 
 -10   2   3      496.84      503.31     19.90 o 
  -8   2   3    37228.46    37861.01    408.97 o 
  -6   2   3       38.58       55.99      7.25 o 
  -4   2   3       20.03       -8.06      8.06 o 
  -2   2   3    12011.04    12596.18    150.79 o 
   0   2   3    37519.18    38030.12    414.54 o 
   2   2   3    29208.43    29813.12    390.24 o 
   4   2   3      338.48      356.66     14.21 o 
   6   2   3        7.58       16.33      9.12 o 
   8   2   3     1945.36     1961.36     52.07 o 
  10   2   3     1195.56     1184.87     30.03 o 
  12   2   3       72.57       75.15     12.31 o 
  14   2   3      163.94      206.27     18.12 o 
  16   2   3     1042.33     1081.91     40.08 o 
  18   2   3      119.28       65.48     37.17 o 
 -23   3   3      656.89      551.35     63.71 o 
 -21   3   3     1628.66     1528.32    108.84 o 
 -19   3   3      682.55      679.15     39.04 o 
 -17   3   3     3833.17     3853.80     85.55 o 
 -15   3   3     5316.98     5406.83     90.08 o 
 -13   3   3    11790.83    12081.16    188.77 o 
 -11   3   3     5647.31     5621.55     77.74 o 
  -9   3   3     6659.66     6255.06     75.78 o 
  -7   3   3    15640.57    15437.01    182.74 o 
  -5   3   3     2017.50     2199.74     32.12 o 
  -3   3   3     3647.79     3522.88     45.52 o 
  -1   3   3      642.51      754.59     20.19 o 
   1   3   3     1381.70     1227.85     24.19 o 
   3   3   3      929.76      820.00     20.13 o 
   5   3   3     2549.76     2521.17     43.70 o 
   7   3   3     2090.85     1966.19     40.40 o 
   9   3   3     6825.78     6868.45    107.94 o 
  11   3   3     3833.79     3942.44     68.90 o 
  13   3   3     1009.43     1115.82     39.01 o 
  15   3   3     2641.18     2675.48     91.67 o 
  17   3   3     1102.50     1105.85     56.11 o 
  19   3   3      306.49      357.67     34.02 o 
 -24   4   3        4.34        8.50     29.45 o 
 -22   4   3       43.33       45.17     30.10 o 
 -20   4   3      140.52      223.09     35.27 o 
 -18   4   3      243.10      302.04     31.70 o 
 -16   4   3     1309.43     1185.59     50.95 o 
 -14   4   3     1896.49     1905.67     45.19 o 
 -12   4   3        0.52        7.10     10.17 o 
 -10   4   3      178.11      190.31     12.10 o 
  -8   4   3    10194.12    10355.16    128.62 o 
  -6   4   3     1595.59     1636.83     38.15 o 
  -4   4   3     4128.63     4347.19     59.61 o 
  -2   4   3     2611.25     2720.50     43.76 o 
   0   4   3     2130.64     2297.78     38.95 o 
   2   4   3     7924.71     7888.42    107.29 o 
   4   4   3      331.79      287.26     15.16 o 
   6   4   3       15.12       56.44     12.14 o 
   8   4   3     1422.68     1317.42     36.64 o 
  10   4   3     1660.97     1670.16     45.81 o 
  12   4   3      319.41      313.78     30.40 o 
  14   4   3        1.00        2.72     25.09 o 
  16   4   3      165.88      187.14     33.17 o 
  18   4   3      177.97      150.61     33.40 o 
 -23   5   3      311.18      276.20     45.85 o 
 -21   5   3     2472.54     2270.06     99.01 o 
 -19   5   3     1354.52     1412.45     75.85 o 
 -17   5   3     2920.38     3012.67     92.88 o 
 -15   5   3     6822.08     6364.15    157.59 o 
 -13   5   3    15116.96    15095.90    228.35 o 
 -11   5   3     3338.84     3310.56     49.83 o 
  -9   5   3     4536.95     4604.33     80.11 o 
  -7   5   3     8236.49     8352.90    103.95 o 
  -5   5   3     1368.50     1158.81     29.95 o 
  -3   5   3     4779.63     4863.88     74.11 o 
  -1   5   3     1698.11     1717.47     37.02 o 
   1   5   3     4828.73     4673.96     68.17 o 
   3   5   3     1017.82     1098.97     39.13 o 
   5   5   3      664.97      661.29     31.21 o 
   7   5   3     2673.77     2586.38     51.92 o 
   9   5   3    12177.02    11818.57    225.31 o 
  11   5   3     4100.67     3859.78    134.79 o 
  13   5   3      781.48      804.50     58.46 o 
  15   5   3     2406.70     2483.40    102.25 o 
  17   5   3     1804.47     1899.14     88.95 o 
 -22   6   3       38.01       -5.12     34.35 o 
 -20   6   3       41.10       36.88     36.28 o 
 -18   6   3       20.94      -11.64     31.89 o 
 -16   6   3      425.06      363.98     47.20 o 
 -14   6   3        2.01        3.60     24.67 o 
 -12   6   3      361.54      357.67     26.76 o 
 -10   6   3     1776.21     1751.89     41.32 o 
  -8   6   3     1027.73     1097.37     30.61 o 
  -6   6   3     1417.30     1350.87     35.77 o 
  -4   6   3       64.25       95.53     15.89 o 
  -2   6   3      379.46      386.64     21.49 o 
   0   6   3     2200.77     2201.73     48.89 o 
   2   6   3      620.17      618.97     25.87 o 
   4   6   3     2008.91     2005.24     49.42 o 
   6   6   3       73.43       69.47     15.98 o 
   8   6   3     2058.09     1998.59     74.16 o 
  10   6   3       25.14      -12.52     23.44 o 
  12   6   3        0.05      -24.45     45.13 o 
  14   6   3       67.43       73.97     36.52 o 
  16   6   3        0.52       18.49     33.40 o 
 -21   7   3      457.96      448.13     58.65 o 
 -19   7   3      255.89      279.86     57.52 o 
 -17   7   3      242.32      280.80     84.07 o 
 -15   7   3      290.67      253.60     46.62 o 
 -13   7   3     1619.15     1632.29     73.29 o 
 -11   7   3      420.25      332.95     39.34 o 
  -9   7   3      440.04      484.91     27.77 o 
  -7   7   3     4286.03     4378.33     85.86 o 
  -5   7   3     2740.54     2897.63     57.52 o 
  -3   7   3     1611.36     1588.39     40.85 o 
  -1   7   3     2185.51     2252.38     49.31 o 
   1   7   3     9340.76     9222.07    141.85 o 
   3   7   3     1815.01     1718.93     46.03 o 
   5   7   3      624.64      556.68     51.35 o 
   7   7   3     1654.05     1626.28     81.81 o 
   9   7   3     1215.82     1162.28     80.36 o 
  11   7   3      595.52      570.00     60.45 o 
  13   7   3       62.66        1.19     38.05 o 
  15   7   3      436.22      475.78     59.91 o 
 -18   8   3        1.21        1.88     39.12 o 
 -16   8   3       74.20       43.36     39.12 o 
 -14   8   3        2.17      -50.19     51.33 o 
 -12   8   3     3066.16     3240.36    110.98 o 
 -10   8   3     4622.21     4657.08    138.21 o 
  -8   8   3       76.41       68.33     20.82 o 
  -6   8   3     1470.57     1539.56     46.18 o 
  -4   8   3     3586.20     3694.80     74.98 o 
  -2   8   3      136.60      119.69     20.00 o 
   0   8   3      963.39      982.30     39.61 o 
   2   8   3      316.93      368.21     29.17 o 
   4   8   3     1763.18     1687.01     75.52 o 
   6   8   3     1667.81     1711.83     77.08 o 
   8   8   3     3005.66     3137.54    143.36 o 
  10   8   3      100.62       72.46     67.25 o 
  12   8   3      269.26      344.51     55.28 o 
  14   8   3      513.50      617.06     86.72 o 
 -17   9   3     1341.18     1494.84    189.37 o 
 -15   9   3      656.22      564.21     68.69 o 
 -13   9   3     1115.65     1190.97     91.98 o 
 -11   9   3     2461.77     2336.03    118.87 o 
  -9   9   3      547.17      630.39     64.58 o 
  -7   9   3      113.50      149.34     27.49 o 
  -5   9   3        7.53       44.20     22.18 o 
  -3   9   3      596.63      537.30     36.05 o 
  -1   9   3       66.25       14.81     21.02 o 
   1   9   3       88.48      163.98     28.23 o 
   3   9   3       33.10       16.86     31.43 o 
   5   9   3     1750.75     1664.35    102.25 o 
   7   9   3     1516.25     1712.00    129.20 o 
   9   9   3      203.44      234.21     51.65 o 
  11   9   3     1063.22     1143.17     93.18 o 
 -14  10   3      135.79      136.91     52.16 o 
 -12  10   3      171.22      221.17     56.85 o 
 -10  10   3      278.07      216.10     62.83 o 
  -8  10   3       68.92      147.96     42.14 o 
  -6  10   3      300.35      257.25     44.49 o 
  -4  10   3      908.34     1019.65     90.94 o 
  -2  10   3       80.37       58.06     37.81 o 
   0  10   3       24.66       46.64     35.76 o 
   2  10   3        6.97       33.53     34.14 o 
   4  10   3       54.59      -16.52     77.87 o 
   6  10   3       98.85       99.80     47.20 o 
   8  10   3       11.41       85.38     48.61 o 
  10  10   3        5.49       44.52     47.10 o 
 -11  11   3      587.86      590.97    109.73 o 
  -9  11   3     1255.62     1312.78    107.54 o 
  -7  11   3      838.02      907.30    193.80 o 
  -5  11   3      925.02      807.04    115.04 o 
  -3  11   3     3130.11     3423.34    154.55 o 
  -1  11   3     2530.26     2883.06    201.76 o 
   1  11   3     1068.06     1094.61     99.20 o 
   3  11   3      850.19      858.95     91.21 o 
   5  11   3     1803.36     1833.31    227.42 o 
   7  11   3      373.96      366.03     70.51 o 
  -6  12   3      364.15      339.81     93.80 o 
   0  12   3       27.40      -46.02     56.63 o 
 -26   0   4      995.44      929.16     72.56 o 
 -24   0   4     1387.43     1460.11     88.49 o 
 -22   0   4       15.33       47.79     22.53 o 
 -20   0   4       52.74       66.50     18.03 o 
 -18   0   4     9397.86     9354.62    198.45 o 
 -16   0   4      715.65      700.95     31.94 o 
 -14   0   4       91.73      119.99     20.36 o 
 -12   0   4     5700.97     5804.66    126.28 o 
 -10   0   4    17575.30    17960.19    277.44 o 
  -8   0   4    22961.32    23985.78    337.58 o 
  -6   0   4   183694.66   168753.89   2837.64 o 
  -4   0   4     5566.60     5776.94    108.33 o 
  -2   0   4    43188.13    44607.55    770.98 o 
   0   0   4       58.57       42.79      9.11 o 
   2   0   4    16739.50    18144.59    317.00 o 
   4   0   4    26645.25    26649.34    972.52 o 
   6   0   4    23551.32    24444.31    602.58 o 
   8   0   4      661.51      732.74     33.15 o 
  10   0   4     1283.38     1338.19     48.81 o 
  12   0   4     7297.66     7340.52    394.67 o 
  14   0   4     1608.19     1603.82    107.08 o 
  16   0   4      540.05      580.51     46.02 o 
 -25   1   4        0.13      -22.11     22.11 o 
 -23   1   4      104.55      126.15     45.13 o 
 -21   1   4      350.18      379.80     36.29 o 
 -19   1   4      211.39      286.12     18.88 o 
 -17   1   4     1276.79     1332.98     35.43 o 
 -15   1   4     1706.59     1693.79     39.22 o 
 -13   1   4      943.30      971.22     27.65 o 
 -11   1   4      548.12      514.04     15.39 o 
  -9   1   4    35425.73    36138.16    389.95 o 
  -7   1   4    28135.33    27960.52    291.16 o 
  -5   1   4     1929.00     1895.75     29.81 o 
  -3   1   4     1019.66     1057.52     19.65 o 
  -1   1   4    13616.61    13417.50    158.78 o 
   1   1   4    10264.93    10295.83    130.77 o 
   3   1   4     6685.69     6943.43    114.25 o 
   5   1   4     6644.41     6947.63    128.97 o 
   7   1   4     1124.18     1146.27     49.30 o 
   9   1   4     5703.30     5790.33    110.38 o 
  11   1   4      320.86      290.36     19.16 o 
  13   1   4      117.44      120.16     14.08 o 
  15   1   4       99.85      107.34     19.56 o 
  17   1   4       24.52       24.78     28.32 o 
  19   1   4      265.82      284.94     40.71 o 
 -24   2   4     1557.66     1573.47     70.81 o 
 -22   2   4     2390.19     2315.36     92.92 o 
 -20   2   4     4584.84     4566.93    112.68 o 
 -18   2   4    13024.38    12959.35    212.99 o 
 -16   2   4     7661.36     7743.96    149.99 o 
 -14   2   4     5592.67     5530.75     98.43 o 
 -12   2   4     3455.60     3591.49     55.60 o 
 -10   2   4     1572.93     1534.39     24.38 o 
  -8   2   4    11299.21    11491.62    157.03 o 
  -6   2   4       26.23       23.25      7.72 o 
  -4   2   4    16031.43    17211.05    227.60 o 
  -2   2   4     1448.41     1354.02     23.97 o 
   0   2   4     2544.23     2912.03     46.95 o 
   2   2   4     2535.51     2834.31     49.82 o 
   4   2   4    20919.04    20938.13    299.61 o 
   6   2   4     9820.74    10115.53    164.68 o 
   8   2   4     6124.71     6432.59    109.61 o 
  10   2   4    10331.35    10253.63    167.96 o 
  12   2   4     8903.22     8997.53    257.31 o 
  14   2   4     2643.07     2592.54     86.65 o 
  16   2   4      667.92      730.43     41.67 o 
  18   2   4     1049.64      979.09     48.01 o 
 -25   3   4      323.90      367.55     41.24 o 
 -23   3   4      846.36      795.89     55.18 o 
 -21   3   4       22.04       -7.33     24.88 o 
 -19   3   4      148.91      152.34     26.02 o 
 -17   3   4     4772.40     4652.18    100.61 o 
 -15   3   4     1152.01     1228.65     38.02 o 
 -13   3   4     2089.19     2075.77     39.14 o 
 -11   3   4     1061.07     1000.40     20.39 o 
  -9   3   4     5985.86     5885.10     82.38 o 
  -7   3   4    14169.75    14499.45    173.93 o 
  -5   3   4     9513.44     9571.55    122.83 o 
  -3   3   4     8559.60     9183.53    103.51 o 
  -1   3   4     1404.69     1481.71     29.60 o 
   1   3   4     3500.75     3209.86     83.44 o 
   3   3   4     2537.08     2788.66     47.68 o 
   5   3   4      291.62      302.42     16.29 o 
   7   3   4     9416.90     9098.26    154.20 o 
   9   3   4     1160.47     1163.32     54.57 o 
  11   3   4      299.81      327.73     23.92 o 
  13   3   4      610.62      727.79     38.76 o 
  15   3   4     1050.69     1007.04     53.91 o 
  17   3   4      635.53      701.94     47.20 o 
 -24   4   4      776.23      813.62     61.18 o 
 -22   4   4      867.13      797.92     58.18 o 
 -20   4   4     1252.81     1293.88     99.11 o 
 -18   4   4       24.22       49.28     23.44 o 
 -16   4   4     1921.29     1870.05     65.67 o 
 -14   4   4     1400.00     1399.33     31.70 o 
 -12   4   4     1540.34     1673.76     30.33 o 
 -10   4   4     1388.29     1508.99     30.99 o 
  -8   4   4     3703.51     3559.37     50.73 o 
  -6   4   4     5913.06     5844.68     79.52 o 
  -4   4   4     2217.37     2073.76     39.14 o 
  -2   4   4       62.28       27.36      9.97 o 
   0   4   4    21765.77    20371.63    241.88 o 
   2   4   4    14847.97    14510.69    241.74 o 
   4   4   4     7045.62     6487.69     91.44 o 
   6   4   4     2116.13     2081.57     42.35 o 
   8   4   4    12829.83    13047.05    198.19 o 
  10   4   4      697.18      716.92     41.67 o 
  12   4   4        4.57       44.63     22.37 o 
  14   4   4      249.56      264.70     36.55 o 
  16   4   4       31.76        3.46     27.15 o 
 -23   5   4       80.24       58.46     36.55 o 
 -21   5   4        5.24       27.64     37.17 o 
 -19   5   4      187.54      139.95     61.94 o 
 -17   5   4      180.87      208.88     31.73 o 
 -15   5   4     1046.48     1005.83     53.11 o 
 -13   5   4     1787.06     1914.17     35.06 o 
 -11   5   4     1687.36     1703.09     33.66 o 
  -9   5   4     4855.50     4734.03     74.49 o 
  -7   5   4     1259.38     1211.63     29.46 o 
  -5   5   4     1571.20     1566.30     38.27 o 
  -3   5   4      735.73      842.97     28.50 o 
  -1   5   4        7.83       31.88     12.37 o 
   1   5   4     3915.53     3687.98     57.67 o 
   3   5   4     6880.61     6967.63    101.00 o 
   5   5   4     4177.28     4260.91     63.03 o 
   7   5   4     3151.43     3247.48     82.02 o 
   9   5   4     1841.77     1701.82    111.62 o 
  11   5   4      283.69      362.91     43.78 o 
  13   5   4        2.60       33.88     29.73 o 
  15   5   4       75.55       79.45     33.59 o 
  17   5   4      133.57      205.09     41.55 o 
 -22   6   4     2324.95     2443.38    131.85 o 
 -20   6   4     2478.05     2595.92    113.13 o 
 -18   6   4      171.15      192.22     41.80 o 
 -16   6   4     6601.74     6634.67    169.92 o 
 -14   6   4     9008.79     9068.43    179.74 o 
 -12   6   4      189.47      202.02     20.87 o 
 -10   6   4      281.82      276.28     18.60 o 
  -8   6   4     2752.17     2827.70     50.88 o 
  -6   6   4        9.88       12.35     13.61 o 
  -4   6   4      169.17      140.67     18.18 o 
  -2   6   4      821.23      847.37     32.11 o 
   0   6   4      153.25      149.33     18.05 o 
   2   6   4      386.36      415.59     22.39 o 
   4   6   4     4073.14     3832.92     69.31 o 
   6   6   4      525.94      486.11     27.95 o 
   8   6   4     9011.56     8546.41    205.00 o 
  10   6   4     2737.12     2515.31    170.79 o 
  12   6   4     1514.96     1459.22     89.38 o 
  14   6   4     2084.93     2168.68    101.71 o 
  16   6   4     2062.28     1929.66     97.23 o 
 -21   7   4      193.77      106.57     63.71 o 
 -19   7   4      186.68      203.03     45.05 o 
 -17   7   4      126.96      136.92     40.79 o 
 -15   7   4        0.61       27.82     33.72 o 
 -13   7   4       18.43      -16.19     25.73 o 
 -11   7   4       13.47        9.27     19.60 o 
  -9   7   4     2538.32     2469.00     56.40 o 
  -7   7   4     1608.11     1586.23     41.50 o 
  -5   7   4       87.89      101.20     18.03 o 
  -3   7   4     4705.95     4708.42     84.84 o 
  -1   7   4     7616.93     7174.68    116.63 o 
   1   7   4      360.64      327.38     24.57 o 
   3   7   4      554.96      498.24     29.57 o 
   5   7   4      100.42       69.36     29.49 o 
   7   7   4      734.23      729.16     85.93 o 
   9   7   4     2424.92     2513.65    113.70 o 
  11   7   4     1423.32     1394.42     87.43 o 
  13   7   4        0.75      -33.12     33.98 o 
 -20   8   4      278.37      201.18     51.13 o 
 -18   8   4      280.88      264.83     52.91 o 
 -16   8   4       14.58       11.99     35.27 o 
 -14   8   4      331.08      333.98     54.01 o 
 -12   8   4      319.63      268.90     41.50 o 
 -10   8   4     1804.76     1763.53     77.83 o 
  -8   8   4      812.01      699.67     36.95 o 
  -6   8   4     2784.36     2989.38     66.10 o 
  -4   8   4     2889.62     2919.93     65.42 o 
  -2   8   4     5996.82     5755.27    102.20 o 
   0   8   4     5964.40     5994.10    105.17 o 
   2   8   4     3414.72     3279.39     84.00 o 
   4   8   4     3557.78     3595.70    116.82 o 
   6   8   4     1217.30     1267.64     85.67 o 
   8   8   4     1797.04     1851.70    102.53 o 
  10   8   4       69.36       84.04     40.40 o 
  12   8   4      137.72       83.23     42.85 o 
 -17   9   4       53.44      100.88     48.38 o 
 -15   9   4      777.08      810.36     78.72 o 
 -13   9   4     2689.37     2747.38    175.21 o 
 -11   9   4     3632.41     3320.60    142.65 o 
  -9   9   4      436.85      421.67     65.18 o 
  -7   9   4     1682.72     1437.53     66.76 o 
  -5   9   4      859.62      904.24     55.27 o 
  -3   9   4     1098.09     1205.23     50.68 o 
  -1   9   4     2160.36     2089.57     89.58 o 
   1   9   4      577.25      625.69     56.26 o 
   3   9   4     1996.26     1923.12     86.14 o 
   5   9   4     1418.13     1376.81     97.40 o 
   7   9   4     1705.84     1938.60    205.30 o 
   9   9   4        8.13        1.98     40.71 o 
  11   9   4       72.85       68.89     67.25 o 
 -16  10   4      674.08      768.30     86.43 o 
 -14  10   4      560.36      536.86     70.30 o 
 -12  10   4     1089.88      954.74     88.43 o 
 -10  10   4     2874.67     2930.93    166.36 o 
  -8  10   4       75.02        5.56     34.66 o 
  -6  10   4        3.95        2.24     33.99 o 
  -4  10   4      126.83      128.45     77.87 o 
  -2  10   4      784.25      825.08     81.33 o 
   0  10   4      141.27      125.19     39.05 o 
   2  10   4       12.89       14.79     46.90 o 
   4  10   4     1415.83     1560.49    138.93 o 
   6  10   4      751.20      836.04     84.47 o 
   8  10   4      129.20      146.21     52.30 o 
 -11  11   4       71.67       58.14     50.58 o 
  -9  11   4        0.01      -26.10     41.53 o 
  -7  11   4       86.31      -40.71     53.10 o 
  -5  11   4      210.81       61.94     61.94 o 
  -3  11   4      306.87      261.94     79.64 o 
  -1  11   4      111.02       38.94     61.94 o 
   1  11   4       68.85      107.96     63.71 o 
   3  11   4      139.38      175.08     57.70 o 
   5  11   4        0.47      -46.72     46.72 o 
 -25   1   5      918.13     1066.68    116.81 o 
 -23   1   5      600.72      559.23     43.59 o 
 -21   1   5     1532.76     1636.39     69.45 o 
 -19   1   5     5801.26     6048.57    108.54 o 
 -17   1   5     1608.45     1642.24     41.41 o 
 -15   1   5     2481.22     2483.76     65.55 o 
 -13   1   5     8846.56     8727.13    120.53 o 
 -11   1   5     4186.75     4177.69     52.42 o 
  -9   1   5      983.07      803.42     21.88 o 
  -7   1   5      397.00      370.55     14.26 o 
  -5   1   5     1614.20     1694.90     35.36 o 
  -3   1   5    46001.19    47690.06    548.38 o 
  -1   1   5    17528.31    18352.16    264.34 o 
   1   1   5     3159.35     2901.11     50.52 o 
   3   1   5    26112.99    26078.42    408.23 o 
   5   1   5    24591.84    24616.15    432.94 o 
   7   1   5     1941.33     1721.18     43.77 o 
   9   1   5     6220.10     6590.43    146.63 o 
  11   1   5     3411.67     3292.52     71.42 o 
  13   1   5       79.50      112.46     21.87 o 
  15   1   5      112.95      124.84     22.42 o 
  17   1   5       81.63      114.13     22.92 o 
 -26   2   5      203.24      199.59     36.14 o 
 -24   2   5      683.98      705.43    151.32 o 
 -22   2   5        3.94       10.79     30.09 o 
 -20   2   5       38.45        8.87     20.79 o 
 -18   2   5     1123.57     1202.50     43.08 o 
 -16   2   5      637.72      691.45     28.43 o 
 -14   2   5      494.27      501.59     17.51 o 
 -12   2   5      373.28      349.29     14.69 o 
 -10   2   5     3219.55     3296.98     50.02 o 
  -8   2   5       20.52       20.30      8.05 o 
  -6   2   5    28343.38    29794.22    328.62 o 
  -4   2   5      282.89      352.05     13.27 o 
  -2   2   5     2755.97     2821.10     44.43 o 
   0   2   5      565.84      554.78     26.51 o 
   2   2   5    18439.33    19070.36    257.51 o 
   4   2   5    12394.50    12602.87    185.70 o 
   6   2   5     1672.80     1635.65     39.46 o 
   8   2   5       98.14      147.96     15.36 o 
  10   2   5     1103.39     1090.16     32.69 o 
  12   2   5      689.94      691.65     43.32 o 
  14   2   5       55.49       96.21     23.81 o 
  16   2   5       46.75       90.78     24.66 o 
 -25   3   5      581.56      642.28     54.38 o 
 -23   3   5     1236.63     1285.41     67.51 o 
 -21   3   5      553.50      637.02     50.12 o 
 -19   3   5      124.26      183.12     26.82 o 
 -17   3   5     1491.22     1458.13     48.10 o 
 -15   3   5        8.28        6.74     11.00 o 
 -13   3   5      260.10      301.98     12.49 o 
 -11   3   5     3008.22     3158.51     50.52 o 
  -9   3   5     1098.68      996.22     24.05 o 
  -7   3   5      559.09      554.89     20.69 o 
  -5   3   5     2512.32     2429.98     37.80 o 
  -3   3   5    15545.33    15963.10    203.33 o 
  -1   3   5    20572.75    19968.29    250.86 o 
   1   3   5    16630.39    16731.51    227.83 o 
   3   3   5    18038.63    18377.68    269.03 o 
   5   3   5     9376.14     9477.23    145.45 o 
   7   3   5     4096.02     3961.80     77.94 o 
   9   3   5     2185.94     2396.65     71.78 o 
  11   3   5       90.64      117.76     27.64 o 
  13   3   5       31.71        9.08     32.74 o 
  15   3   5      263.43      229.80     33.98 o 
  17   3   5       30.33       32.56     26.37 o 
 -24   4   5       81.50       81.23     63.71 o 
 -22   4   5       83.88       85.51     38.05 o 
 -20   4   5        2.34       52.39     38.94 o 
 -18   4   5      917.96      817.23     58.50 o 
 -16   4   5     1060.56      954.90     52.33 o 
 -14   4   5       98.93      122.21     10.65 o 
 -12   4   5      973.00      986.80     27.41 o 
 -10   4   5       50.13       45.92     10.84 o 
  -8   4   5     2561.47     2685.53     44.76 o 
  -6   4   5     4328.85     4197.09     65.42 o 
  -4   4   5     3261.22     3559.89     68.80 o 
  -2   4   5      243.45      232.17     14.62 o 
   0   4   5      290.45      296.21     15.70 o 
   2   4   5    10953.21    10902.82    166.80 o 
   4   4   5      837.65      789.23     24.52 o 
   6   4   5      106.62      126.82     14.91 o 
   8   4   5      378.46      384.78     28.46 o 
  10   4   5       22.21        5.70     21.02 o 
  12   4   5     1090.90     1138.31     75.22 o 
  14   4   5       49.60       56.19     29.72 o 
  16   4   5       26.71       61.94     30.45 o 
 -23   5   5     2136.65     2394.79    114.15 o 
 -21   5   5     1417.89     1347.42     78.87 o 
 -19   5   5        4.38      -20.31     41.59 o 
 -17   5   5      690.69      677.24     47.13 o 
 -15   5   5     1162.56     1109.76     33.39 o 
 -13   5   5      135.09      157.04     13.84 o 
 -11   5   5      786.18      731.22     32.53 o 
  -9   5   5     3058.41     2966.72     53.59 o 
  -7   5   5     2506.81     2300.38     48.24 o 
  -5   5   5        9.06        4.28     12.77 o 
  -3   5   5     2242.78     2274.02     47.83 o 
  -1   5   5     9439.97     9097.89    126.43 o 
   1   5   5     9919.84    10155.38    131.05 o 
   3   5   5       10.18        3.51     10.76 o 
   5   5   5     1914.87     1976.50     52.88 o 
   7   5   5     7679.91     7379.90    177.74 o 
   9   5   5     2275.83     2312.92    135.10 o 
  11   5   5       13.40        8.97     27.97 o 
  13   5   5      369.00      432.88     49.31 o 
  15   5   5     1218.23     1324.22     77.61 o 
 -22   6   5      503.79      498.14     58.65 o 
 -20   6   5      569.88      583.64     59.36 o 
 -18   6   5       32.63       35.49     33.59 o 
 -16   6   5       46.87       59.72     28.38 o 
 -14   6   5        8.11       23.85     20.06 o 
 -12   6   5       10.54        7.60     13.93 o 
 -10   6   5     3938.18     3961.51     80.46 o 
  -8   6   5     4056.10     3886.49     71.82 o 
  -6   6   5       64.79       96.95     17.73 o 
  -4   6   5     1779.48     1678.53     43.35 o 
  -2   6   5      849.53      777.15     36.37 o 
   0   6   5      433.01      460.76     28.99 o 
   2   6   5      353.70      364.00     23.76 o 
   4   6   5      629.53      560.36     31.14 o 
   6   6   5     1032.31     1079.46     59.15 o 
   8   6   5       49.57       -1.25     54.86 o 
  10   6   5     1825.74     1914.03     92.92 o 
  12   6   5      270.50      324.69     48.07 o 
  14   6   5       66.77      108.24     46.90 o 
 -21   7   5      488.48      406.74     76.99 o 
 -19   7   5       91.23      105.87     41.57 o 
 -17   7   5      497.27      478.72     57.38 o 
 -15   7   5      884.34      768.94     56.50 o 
 -13   7   5      427.41      448.53     57.81 o 
 -11   7   5      291.31      273.54     27.59 o 
  -9   7   5     1262.50     1259.19     44.95 o 
  -7   7   5     2607.27     2578.59     73.92 o 
  -5   7   5      794.07      800.58     36.89 o 
  -3   7   5     5485.67     5465.64     95.71 o 
  -1   7   5     5555.34     5409.67     94.71 o 
   1   7   5    12040.08    11858.09    176.59 o 
   3   7   5     1618.20     1499.90     67.39 o 
   5   7   5     4728.21     4460.62    153.66 o 
   7   7   5     3458.32     3315.81    188.49 o 
   9   7   5     1187.22     1342.50     85.39 o 
  11   7   5        4.06       18.41     53.98 o 
  13   7   5       84.85       58.57     40.40 o 
 -20   8   5      338.18      347.11     58.18 o 
 -18   8   5        3.56       38.74     38.70 o 
 -16   8   5      452.55      478.43     61.86 o 
 -14   8   5     2116.91     2126.49    108.20 o 
 -12   8   5     2322.35     2333.57     97.00 o 
 -10   8   5      169.65      163.52     30.63 o 
  -8   8   5     1666.09     1726.87     76.44 o 
  -6   8   5      969.88      945.97     51.58 o 
  -4   8   5      672.52      704.84     35.09 o 
  -2   8   5     4874.28     4787.33     90.07 o 
   0   8   5     1757.27     1915.38     62.65 o 
   2   8   5        1.32      -21.18     27.76 o 
   4   8   5      536.92      461.51     47.65 o 
   6   8   5       15.72      -23.78     33.59 o 
   8   8   5       20.94       41.51     39.52 o 
  10   8   5      319.69      352.92     57.38 o 
  12   8   5        6.92      -35.20     37.84 o 
 -19   9   5     1356.72     1523.05    111.37 o 
 -17   9   5     1114.66     1066.97    140.70 o 
 -15   9   5      455.51      473.54     65.48 o 
 -13   9   5     1310.04     1274.06     95.58 o 
 -11   9   5     1369.22     1389.06     77.08 o 
  -9   9   5      150.64      156.63     38.72 o 
  -7   9   5      599.27      552.34     51.13 o 
  -5   9   5      929.68     1075.91     47.91 o 
  -3   9   5      921.08      922.31     52.77 o 
  -1   9   5        9.76       28.80     25.45 o 
   1   9   5      690.12      616.62     55.49 o 
   3   9   5      562.25      545.79     93.80 o 
   5   9   5     1745.01     1702.17    158.40 o 
   7   9   5       40.45       37.68     44.14 o 
   9   9   5      326.64      274.26     57.38 o 
 -16  10   5       52.16       69.63     77.87 o 
 -14  10   5       53.77      -23.52     42.55 o 
 -12  10   5      173.97      261.02     58.18 o 
 -10  10   5      805.96      858.54     96.46 o 
  -8  10   5     1742.76     1708.05     87.17 o 
  -6  10   5      912.39     1010.59     71.84 o 
  -4  10   5     1204.76     1060.88     87.58 o 
  -2  10   5      982.75      991.45     70.75 o 
   0  10   5       11.64        5.69     34.33 o 
   2  10   5      124.28      113.54     48.61 o 
   4  10   5      197.74      130.46     59.29 o 
   6  10   5      334.80      268.46     68.14 o 
 -13  11   5      231.04      325.73     65.69 o 
 -11  11   5      737.44      868.24     91.70 o 
  -9  11   5      198.66      155.31     58.66 o 
  -7  11   5      135.95       76.10     63.71 o 
  -5  11   5     1898.89     1594.62    161.05 o 
  -3  11   5     1880.09     2031.77    169.90 o 
  -1  11   5      728.80      784.70    124.77 o 
   1  11   5      931.81     1131.45    113.27 o 
   3  11   5     1201.25     1249.53    105.70 o 
 -24   0   6       27.83       76.10     38.94 o 
 -22   0   6      142.29      104.59     30.09 o 
 -20   0   6      201.38      222.71     39.82 o 
 -18   0   6      239.39      204.06     24.52 o 
 -16   0   6     7905.16     7705.93    217.77 o 
 -14   0   6      506.56      479.27     17.25 o 
 -12   0   6      302.43      366.72     18.55 o 
 -10   0   6      830.92      832.25     33.32 o 
  -8   0   6     4867.58     4585.74     92.58 o 
  -6   0   6   132554.69   132514.39   2261.09 o 
  -4   0   6    32361.77    33927.91    593.78 o 
  -2   0   6    83525.70    85110.63   1694.17 o 
   0   0   6    41272.16    42760.98    858.66 o 
   2   0   6    65781.32    66418.86   1322.89 o 
   4   0   6    14169.79    14304.68    366.68 o 
   6   0   6      511.98      468.57     52.21 o 
   8   0   6      225.38      269.03     28.78 o 
  10   0   6        8.38      -18.11     18.11 o 
  12   0   6       28.87       44.25     30.09 o 
  14   0   6     2916.88     2916.69    134.51 o 
  16   0   6      370.71      348.66     46.02 o 
 -27   1   6       49.37        9.87     28.91 o 
 -25   1   6       23.96        9.10     26.71 o 
 -23   1   6      330.10      361.47     41.59 o 
 -21   1   6      316.82      282.75     36.29 o 
 -19   1   6      163.23      176.83     18.82 o 
 -17   1   6      827.39      772.48     31.07 o 
 -15   1   6      113.79      137.05     11.97 o 
 -13   1   6     1421.62     1581.09     26.75 o 
 -11   1   6     7084.60     7154.27    110.55 o 
  -9   1   6     5522.88     5454.89     71.58 o 
  -7   1   6     3051.87     3197.17     45.01 o 
  -5   1   6     1382.75     1425.57     28.62 o 
  -3   1   6    15676.98    16077.84    217.63 o 
  -1   1   6      474.26      423.70     18.08 o 
   1   1   6     3007.25     3142.72     55.43 o 
   3   1   6      661.57      631.53     29.70 o 
   5   1   6     1346.88     1370.11     40.26 o 
   7   1   6     3876.00     3990.39     85.16 o 
   9   1   6      616.23      676.85     46.27 o 
  11   1   6      439.76      426.19     34.97 o 
  13   1   6      141.08      160.44     26.19 o 
  15   1   6        9.60       20.48     23.89 o 
 -26   2   6      301.62      325.18     41.80 o 
 -24   2   6      990.84     1032.99    122.12 o 
 -22   2   6      303.53      362.82     74.33 o 
 -20   2   6     1836.62     1824.55     63.59 o 
 -18   2   6     3612.72     3603.63    108.52 o 
 -16   2   6      707.36      760.10     39.74 o 
 -14   2   6     1376.96     1458.35     25.44 o 
 -12   2   6    15726.14    15606.53    185.42 o 
 -10   2   6     2357.02     2178.06     36.32 o 
  -8   2   6      103.02      104.46     11.25 o 
  -6   2   6    19103.05    19719.93    235.00 o 
  -4   2   6     1151.93     1155.40     26.46 o 
   0   2   6     2074.14     1943.43     45.07 o 
   2   2   6     9608.77     9442.94    132.84 o 
   4   2   6     1082.76     1147.84     33.82 o 
   6   2   6      438.39      392.94     21.96 o 
   8   2   6     6498.59     6512.16    115.64 o 
  10   2   6     1051.45      880.74     62.83 o 
  12   2   6     1300.82     1324.74     69.02 o 
  14   2   6      548.56      502.92     41.80 o 
  16   2   6      458.66      456.32     39.97 o 
 -25   3   6     1086.13     1162.13    148.67 o 
 -23   3   6        4.25      -10.10     26.77 o 
 -21   3   6      133.79      140.86     32.30 o 
 -19   3   6      358.99      394.52     47.59 o 
 -17   3   6        0.65       -0.76     17.80 o 
 -15   3   6     5301.21     5025.93     67.77 o 
 -13   3   6     9632.14     9419.01    112.10 o 
 -11   3   6      660.08      741.32     23.32 o 
  -9   3   6     3735.82     3631.01     54.35 o 
  -7   3   6     9300.22     8898.29    113.33 o 
  -5   3   6    11268.22    10831.18    153.19 o 
  -3   3   6     6221.29     6194.45     87.99 o 
  -1   3   6       37.65       38.97     10.14 o 
   1   3   6      347.60      335.78     19.18 o 
   3   3   6     1175.55     1005.65     26.73 o 
   5   3   6     8393.51     8304.02    144.78 o 
   7   3   6      586.60      665.80     33.54 o 
   9   3   6      270.17      256.05     34.26 o 
  11   3   6      223.03      253.44     36.03 o 
  13   3   6      568.98      645.30     94.69 o 
  15   3   6      221.39      274.15     37.42 o 
 -26   4   6       37.91       25.40     34.87 o 
 -24   4   6      794.99      880.64     64.75 o 
 -22   4   6        8.01      -13.00     28.70 o 
 -20   4   6      498.18      471.84     72.56 o 
 -18   4   6     2381.40     2271.80     76.75 o 
 -16   4   6      478.48      483.52     34.55 o 
 -14   4   6      727.82      681.62     20.66 o 
 -12   4   6      249.50      208.42     19.48 o 
 -10   4   6     3325.26     3272.45     52.35 o 
  -8   4   6    44400.41    44844.95    549.31 o 
  -6   4   6    11168.75    10626.25    152.35 o 
  -4   4   6    23860.33    23488.62    317.19 o 
  -2   4   6    50644.40    49826.93    574.35 o 
   0   4   6    29044.41    28831.83    455.68 o 
   2   4   6     7372.51     7292.23    178.48 o 
   4   4   6     4132.49     4148.30     76.81 o 
   6   4   6     1237.71     1371.89     75.02 o 
   8   4   6      793.27      833.90     45.91 o 
  10   4   6      732.90      849.60     99.11 o 
  12   4   6      119.71      180.74     89.38 o 
  14   4   6       10.56       -1.81     28.46 o 
 -25   5   6        0.18      -20.75     35.27 o 
 -23   5   6       93.27      108.26     39.52 o 
 -21   5   6        2.14      -11.88     37.17 o 
 -19   5   6        2.73       12.35     28.44 o 
 -17   5   6      831.36      679.67     47.63 o 
 -15   5   6      295.20      336.57     28.39 o 
 -13   5   6        7.64        8.04     10.89 o 
 -11   5   6      947.97      906.32     40.32 o 
  -9   5   6      290.05      280.11     20.40 o 
  -7   5   6      604.28      567.33     25.89 o 
  -5   5   6       41.60       26.76     14.29 o 
  -3   5   6      620.75      572.95     25.91 o 
  -1   5   6      371.27      384.34     21.85 o 
   1   5   6      505.22      536.69     23.45 o 
   3   5   6      364.47      289.56     20.58 o 
   5   5   6       17.57       -3.51     20.66 o 
   7   5   6      437.21      372.05     37.12 o 
   9   5   6      256.10      196.59     53.98 o 
  11   5   6      162.45      241.74     41.24 o 
  13   5   6       24.31       24.51     32.25 o 
 -24   6   6     1320.11     1400.21     89.95 o 
 -22   6   6      488.55      580.72     62.24 o 
 -20   6   6      476.26      449.21     89.38 o 
 -18   6   6     1103.20     1141.23     75.85 o 
 -16   6   6     7217.65     7197.84    182.48 o 
 -14   6   6     1024.56      921.88     45.69 o 
 -12   6   6       38.19       36.97     17.63 o 
 -10   6   6     2878.17     2845.21     59.08 o 
  -8   6   6     6441.64     6591.45    107.63 o 
  -6   6   6      284.21      286.47     22.20 o 
  -4   6   6      171.09      170.90     19.87 o 
  -2   6   6     3252.84     3108.65     62.26 o 
   0   6   6     1705.77     1761.23     42.13 o 
   2   6   6     1809.55     1777.40     54.49 o 
   4   6   6      257.51      330.40     37.81 o 
   6   6   6     1367.52     1514.98     69.25 o 
   8   6   6     1989.16     1903.92     93.63 o 
  10   6   6      232.94      326.71     48.04 o 
  12   6   6      755.35      635.06     62.97 o 
 -23   7   6      701.42      742.31     74.39 o 
 -21   7   6     1170.51     1043.85     82.88 o 
 -19   7   6       62.58       55.37     38.23 o 
 -17   7   6       67.22       49.79     36.55 o 
 -15   7   6      246.48      239.62     37.68 o 
 -13   7   6      524.15      512.38     47.45 o 
 -11   7   6     3881.53     3772.70     88.34 o 
  -9   7   6     5469.77     5335.56    102.52 o 
  -7   7   6     1243.84     1177.80     40.51 o 
  -5   7   6      959.54      971.45     38.19 o 
  -3   7   6     3968.93     3958.16     77.08 o 
  -1   7   6     3304.16     3150.98     65.87 o 
   1   7   6     4242.82     4246.61     86.29 o 
   3   7   6     1362.26     1261.14    112.04 o 
   5   7   6      923.23      890.23     71.89 o 
   7   7   6     3545.25     3357.59    136.34 o 
   9   7   6     2972.43     2983.02    127.35 o 
  11   7   6       54.26       45.88     40.31 o 
 -20   8   6      117.05       89.59     45.85 o 
 -18   8   6       95.65      124.45     46.77 o 
 -16   8   6       24.94       46.02     40.79 o 
 -14   8   6      393.84      412.20     56.85 o 
 -12   8   6       20.74      -26.78     28.61 o 
 -10   8   6     1867.02     1872.12     69.66 o 
  -8   8   6     1697.59     1685.54     53.35 o 
  -6   8   6     5308.82     5330.68    106.32 o 
  -4   8   6     4011.34     4108.87     82.05 o 
  -2   8   6    13980.23    13745.35    205.67 o 
   0   8   6     1933.88     1986.11     83.78 o 
   2   8   6     3240.98     3285.82    111.93 o 
   4   8   6     2648.38     2649.77    123.72 o 
   6   8   6      674.44      668.39     68.29 o 
   8   8   6       31.79       73.79     40.31 o 
  10   8   6       12.37       23.93     41.57 o 
 -19   9   6       54.93       39.30     47.62 o 
 -17   9   6       23.28       46.02     53.10 o 
 -15   9   6        0.07      -30.94     30.94 o 
 -13   9   6       38.77       57.44     40.79 o 
 -11   9   6      110.06       98.09     45.65 o 
  -9   9   6      278.00      206.02     41.09 o 
  -7   9   6       27.73       43.90     24.73 o 
  -5   9   6       13.29      -20.38     20.38 o 
  -3   9   6      589.03      696.98     78.94 o 
  -1   9   6      142.55      128.31     37.35 o 
   1   9   6       27.05        7.10     31.44 o 
   3   9   6       24.89       70.57     42.95 o 
   5   9   6      286.79      324.34    100.88 o 
   7   9   6       15.10       -6.23     42.08 o 
   9   9   6       82.49       49.05     45.05 o 
 -16  10   6       76.87       65.37     49.30 o 
 -14  10   6      732.05      707.97    193.80 o 
 -12  10   6     1716.33     1811.91    115.88 o 
 -10  10   6      294.37      309.18     48.66 o 
  -8  10   6      154.26      133.79     50.40 o 
  -6  10   6     1087.13     1114.95     90.57 o 
  -4  10   6      411.06      386.76     62.97 o 
  -2  10   6        8.40       -8.95     32.17 o 
   0  10   6       53.30       25.47     60.17 o 
   2  10   6      452.45      422.62     66.73 o 
   4  10   6      408.87      429.05     68.69 o 
   6  10   6       51.00       89.99     52.65 o 
 -13  11   6      530.72      587.54     99.11 o 
 -11  11   6      843.61      915.31     96.27 o 
  -9  11   6     1732.27     1783.99    171.67 o 
  -7  11   6     1115.00      973.41    130.97 o 
  -3  11   6      148.01       88.49     63.71 o 
  -1  11   6      281.56      293.78     86.72 o 
   1  11   6      128.90       78.12     52.65 o 
 -27   1   7      329.08      324.03     43.80 o 
 -25   1   7      115.11      112.26     31.89 o 
 -23   1   7       55.50       48.67     28.78 o 
 -21   1   7      263.57      290.35     37.54 o 
 -19   1   7     1102.18     1157.87     43.56 o 
 -17   1   7     1228.70     1407.33     70.94 o 
 -15   1   7     1568.81     1656.29     29.63 o 
 -13   1   7    31597.16    31375.55    385.41 o 
 -11   1   7     1184.52     1299.05     26.40 o 
  -9   1   7     5523.44     4934.78     81.12 o 
  -7   1   7    39759.14    40576.27    499.67 o 
  -5   1   7    31860.51    31927.93    456.25 o 
  -3   1   7    21353.10    22080.15    296.25 o 
  -1   1   7       20.96        2.88      7.78 o 
   1   1   7     2956.70     2594.46     49.21 o 
   3   1   7     1433.72     1625.61     73.06 o 
   5   1   7      252.50      272.89     21.87 o 
   7   1   7     2971.03     3073.09     73.21 o 
   9   1   7     1268.37     1344.79     60.61 o 
  11   1   7        8.07       -2.73     31.86 o 
  13   1   7       90.86      183.32     29.23 o 
  15   1   7      186.68      230.06     33.51 o 
 -26   2   7      781.83      825.43     61.71 o 
 -24   2   7      139.42      137.02     34.26 o 
 -22   2   7     1062.31     1020.98     52.93 o 
 -20   2   7      105.57      135.90     26.41 o 
 -18   2   7     1572.07     1536.75     45.67 o 
 -16   2   7     3841.94     3756.81     50.40 o 
 -14   2   7      244.68      283.65     13.77 o 
 -12   2   7        2.19       -4.92      7.87 o 
 -10   2   7      133.82      141.47     13.03 o 
  -8   2   7     2527.33     2356.20     42.26 o 
  -6   2   7      124.58      125.05     12.23 o 
  -4   2   7      163.00      226.84     16.19 o 
  -2   2   7      766.77      725.50     23.78 o 
   0   2   7     4410.44     4630.58    105.96 o 
   2   2   7      523.57      576.00     20.57 o 
   4   2   7     3699.91     3643.67     83.14 o 
   6   2   7       75.51       38.06     15.65 o 
   8   2   7     1238.07     1115.79     76.99 o 
  10   2   7      609.99      621.28     46.62 o 
  12   2   7      444.71      465.80     43.05 o 
  14   2   7       39.10       52.77     60.17 o 
 -27   3   7      105.13      112.68     38.70 o 
 -25   3   7       57.47       42.02     35.40 o 
 -23   3   7       15.30       13.74     62.83 o 
 -21   3   7       93.73      154.58     28.87 o 
 -19   3   7      439.07      430.88     36.90 o 
 -17   3   7     1138.74     1154.65     33.77 o 
 -15   3   7     1927.89     1761.14     34.80 o 
 -13   3   7     9528.24     9564.01    121.91 o 
 -11   3   7     7088.48     7171.75     95.47 o 
  -9   3   7    34465.21    34544.68    402.69 o 
  -7   3   7    16289.83    16395.94    267.92 o 
  -5   3   7    14203.23    13626.81    205.09 o 
  -3   3   7    11214.44    11392.18    150.93 o 
  -1   3   7     9216.45     8713.41    138.31 o 
   1   3   7     2832.74     3140.46     64.37 o 
   3   3   7     1857.29     1841.76     60.59 o 
   5   3   7      773.21      770.11     37.15 o 
   7   3   7      243.85      269.99     36.52 o 
   9   3   7      130.92      163.34     52.21 o 
  11   3   7      134.37      152.78     76.99 o 
  13   3   7      431.39      350.14     41.24 o 
 -26   4   7      194.89      132.20     71.68 o 
 -24   4   7       21.99      -21.13     34.51 o 
 -22   4   7      240.16      195.71     40.79 o 
 -20   4   7        4.79       -9.88     24.20 o 
 -18   4   7      135.45       98.77     27.56 o 
 -16   4   7     3101.91     3125.98     61.09 o 
 -14   4   7      980.21      932.45     26.80 o 
 -12   4   7      699.13      779.77     25.51 o 
 -10   4   7       31.61       15.63     12.34 o 
  -8   4   7        0.23      -10.16     12.19 o 
  -6   4   7      716.20      630.55     25.81 o 
  -4   4   7      573.46      522.93     28.85 o 
  -2   4   7     5296.00     5236.66     80.00 o 
   0   4   7        0.09        2.95     11.61 o 
   2   4   7       25.22       17.32     12.82 o 
   4   4   7      475.95      604.92     41.33 o 
   6   4   7      127.57      117.08     32.47 o 
   8   4   7     1490.33     1610.47     78.57 o 
  10   4   7       60.92        7.56     27.19 o 
  12   4   7       57.76       64.14     30.99 o 
  14   4   7      256.49      248.59     42.51 o 
 -25   5   7      707.26      685.32     80.53 o 
 -23   5   7     1144.46     1175.73    121.23 o 
 -21   5   7        7.83      -11.59     31.45 o 
 -19   5   7      241.67      280.43     48.67 o 
 -17   5   7     5010.75     4902.76    134.16 o 
 -15   5   7     3330.03     3329.17     84.54 o 
 -13   5   7     1043.51     1055.95     36.78 o 
 -11   5   7     3244.93     3221.65     58.69 o 
  -9   5   7    17391.81    16648.02    252.50 o 
  -7   5   7     1159.19     1092.08     34.24 o 
  -5   5   7     5117.24     4978.62     84.35 o 
  -3   5   7     9556.57     9865.71    146.68 o 
  -1   5   7     6595.51     6515.49     97.27 o 
   1   5   7       47.94      104.04     15.95 o 
   3   5   7      468.94      409.69     33.14 o 
   5   5   7     1819.67     1628.78     66.74 o 
   7   5   7     1762.56     1669.46     83.16 o 
   9   5   7      133.87       87.78     35.26 o 
  11   5   7      125.94      193.23     64.60 o 
  13   5   7     1479.70     1557.40    109.73 o 
 -24   6   7      284.86      232.80     50.90 o 
 -22   6   7      129.74      162.56     44.10 o 
 -20   6   7      129.54      110.59     39.52 o 
 -18   6   7      369.62      391.85     53.64 o 
 -16   6   7       19.15       -2.63     28.31 o 
 -14   6   7     1376.30     1387.88     54.34 o 
 -12   6   7     1156.53     1283.48     54.09 o 
 -10   6   7     6098.56     6138.29    102.85 o 
  -8   6   7        5.86       23.98     16.37 o 
  -6   6   7      224.51      197.45     20.84 o 
  -4   6   7      282.89      286.34     23.00 o 
  -2   6   7      202.61      221.44     21.47 o 
   0   6   7     5487.15     5606.86     94.91 o 
   2   6   7     2890.12     2763.20     92.29 o 
   4   6   7      792.53      750.10     52.26 o 
   6   6   7      291.67      347.48     50.01 o 
   8   6   7      258.38      284.90     47.51 o 
  10   6   7       27.49       27.65     35.71 o 
  12   6   7      234.78      224.93     49.14 o 
 -23   7   7      127.42      110.78     45.85 o 
 -21   7   7      101.93      119.39     44.59 o 
 -19   7   7       64.58       54.95     39.05 o 
 -17   7   7      304.71      223.37     47.36 o 
 -15   7   7      272.32      334.96     52.04 o 
 -13   7   7      739.55      807.50     57.96 o 
 -11   7   7     2680.36     2769.49     94.06 o 
  -9   7   7     8357.16     7737.10    137.33 o 
  -7   7   7     3500.46     3715.09     74.77 o 
  -5   7   7     6882.74     6596.23    112.05 o 
  -3   7   7     6471.64     6263.24    107.33 o 
  -1   7   7     3178.78     3232.38     73.14 o 
   1   7   7      792.88      899.14     59.25 o 
   3   7   7       84.82       52.38     30.28 o 
   5   7   7      764.28      813.80     71.56 o 
   7   7   7      119.20       74.00     46.02 o 
   9   7   7       34.12       48.02     44.25 o 
  11   7   7        5.96       -4.72     42.48 o 
 -22   8   7       87.61      169.90     67.25 o 
 -20   8   7      761.41      819.45     80.36 o 
 -18   8   7      907.70     1025.85     99.11 o 
 -16   8   7       27.78       86.46     51.33 o 
 -14   8   7       83.31       84.94     35.91 o 
 -12   8   7      509.30      588.37     69.43 o 
 -10   8   7      485.40      474.72     41.28 o 
  -8   8   7     2750.22     2587.59     74.49 o 
  -6   8   7     2954.41     2914.35     82.71 o 
  -4   8   7        0.05      -17.61     18.67 o 
  -2   8   7       62.90       83.60     25.19 o 
   0   8   7     2551.55     2412.02    128.13 o 
   2   8   7      108.94       73.05     40.79 o 
   4   8   7      208.22      160.05     47.11 o 
   6   8   7      286.50      239.06     53.10 o 
   8   8   7       12.89      -12.76     40.40 o 
 -19   9   7      674.24      710.93     81.79 o 
 -17   9   7      290.37      234.25     55.43 o 
 -15   9   7      221.99      236.96     54.17 o 
 -13   9   7     1243.12     1327.60    161.05 o 
 -11   9   7      490.12      654.94     85.96 o 
  -9   9   7      270.43      158.98     34.57 o 
  -7   9   7      380.24      506.35     36.40 o 
  -5   9   7      738.28      672.37     49.61 o 
  -3   9   7       32.51      100.30     35.94 o 
  -1   9   7        4.26      -31.12     31.12 o 
   1   9   7      710.36      615.17     70.70 o 
   3   9   7      200.94      266.31     73.45 o 
   5   9   7       60.73       13.07     96.46 o 
   7   9   7        3.18        6.18     46.32 o 
 -16  10   7      421.11      457.56    107.08 o 
 -14  10   7      899.30      896.45     89.17 o 
 -12  10   7      979.58     1032.23    177.87 o 
 -10  10   7      880.87      893.62     70.37 o 
  -8  10   7      419.61      394.67     86.72 o 
  -6  10   7       61.54       23.89     40.05 o 
  -4  10   7        1.04       -8.61     39.29 o 
  -2  10   7      388.72      512.23    137.16 o 
   0  10   7     1264.14     1121.10     96.34 o 
   2  10   7      732.71      788.62    117.69 o 
   4  10   7      442.71      592.84    108.84 o 
 -13  11   7     1018.27     1210.24    108.86 o 
 -11  11   7      351.04      233.62     84.95 o 
  -9  11   7       84.76       14.16     61.94 o 
  -5  11   7     2276.91     2396.36    189.37 o 
  -3  11   7      547.42      591.12    107.96 o 
  -1  11   7      676.30      704.41     85.55 o 
   1  11   7     1280.46     1260.76    110.04 o 
 -26   0   8      866.97      833.59     84.95 o 
 -24   0   8       46.46       28.32     38.94 o 
 -22   0   8       10.37       14.16     37.17 o 
 -20   0   8     1956.13     1798.15    109.73 o 
 -18   0   8        5.86       15.85     12.40 o 
 -16   0   8     1360.56     1424.98     43.46 o 
 -14   0   8     6562.86     6946.94    323.63 o 
 -12   0   8    39000.84    37297.81    649.41 o 
 -10   0   8     5114.89     4984.80    115.98 o 
  -8   0   8    12374.93    12464.45    344.87 o 
  -6   0   8    23976.88    22003.25    390.50 o 
  -4   0   8     2960.71     2990.98     81.37 o 
  -2   0   8      437.53      299.19     25.11 o 
   0   0   8     5817.44     5854.94    161.78 o 
   2   0   8    10533.55    10483.12    273.76 o 
   4   0   8     3378.93     3072.43    148.67 o 
   6   0   8       36.64       23.01     31.86 o 
   8   0   8     4241.51     4245.83    189.37 o 
  10   0   8       78.89      106.19     40.71 o 
  12   0   8      160.64      194.68     46.02 o 
  14   0   8       63.61      106.19     42.48 o 
 -27   1   8        6.54      -18.60     29.23 o 
 -25   1   8      391.09      334.94     50.44 o 
 -23   1   8      787.00      792.18     58.18 o 
 -21   1   8       34.22       42.55     38.94 o 
 -19   1   8     1146.98     1187.82     64.44 o 
 -17   1   8      295.34      366.42     14.99 o 
 -15   1   8     1361.10     1462.82     32.10 o 
 -13   1   8     9877.16     9756.26    123.19 o 
 -11   1   8    15272.97    15651.55    207.22 o 
  -9   1   8       57.14       42.96     11.41 o 
  -7   1   8     3021.67     2758.01     59.50 o 
  -5   1   8      601.89      646.10     41.25 o 
  -3   1   8     2360.15     2310.76     59.21 o 
  -1   1   8     5417.87     5725.22     95.32 o 
   1   1   8     1004.30      952.81     37.69 o 
   3   1   8      891.35      909.43     37.34 o 
   5   1   8      469.90      416.81     28.35 o 
   7   1   8      943.62      897.71     52.52 o 
   9   1   8      169.36      182.59     31.89 o 
  11   1   8       61.18      126.88     29.39 o 
  13   1   8       14.67       -7.61     26.71 o 
 -28   2   8       33.82       33.56     47.79 o 
 -26   2   8       19.09       23.38     33.15 o 
 -24   2   8      418.76      329.29     43.16 o 
 -22   2   8     1095.64     1136.29    112.64 o 
 -20   2   8     5231.45     4958.58    128.39 o 
 -18   2   8     3809.92     3975.00     64.60 o 
 -16   2   8    11031.24    11113.17    131.00 o 
 -14   2   8    19611.99    19686.14    249.55 o 
 -12   2   8    22820.06    22095.31    282.02 o 
 -10   2   8     5460.46     5361.67     79.73 o 
  -8   2   8    13284.04    12749.79    193.04 o 
  -6   2   8     2554.97     2451.01     50.79 o 
  -4   2   8      222.96      210.44     15.69 o 
  -2   2   8      320.48      338.57     18.08 o 
   0   2   8     1336.71     1230.09     31.46 o 
   2   2   8      266.37      230.02     15.34 o 
   4   2   8     1146.15     1196.83     57.21 o 
   6   2   8      596.54      508.61     43.75 o 
   8   2   8     2275.01     2094.05     85.66 o 
  10   2   8     1167.39     1234.41     65.62 o 
  12   2   8     2727.33     2805.96    110.61 o 
  14   2   8     1683.28     1890.94     89.38 o 
 -27   3   8      929.39      988.33     73.14 o 
 -25   3   8       11.07      -16.37     31.86 o 
 -23   3   8       90.78       53.03     33.72 o 
 -21   3   8       36.49       32.78     25.65 o 
 -19   3   8      699.13      690.49     34.13 o 
 -17   3   8     3417.75     3434.89     55.48 o 
 -15   3   8     1759.56     1645.55     33.95 o 
 -13   3   8     2596.53     2640.32     45.83 o 
 -11   3   8       39.78       45.89     11.90 o 
  -9   3   8     6620.41     6141.00    104.00 o 
  -7   3   8     1238.32     1244.37     35.57 o 
  -5   3   8      276.65      308.82     19.00 o 
  -3   3   8    19871.90    20616.98    282.30 o 
  -1   3   8     1371.83     1338.73     61.34 o 
   1   3   8     2135.45     2036.19     43.29 o 
   3   3   8    12163.07    11801.88    199.49 o 
   5   3   8     1567.98     1521.46     73.14 o 
   7   3   8      413.23      415.39     44.41 o 
   9   3   8     1206.77     1236.93     68.69 o 
  11   3   8       97.73      115.69     54.86 o 
  13   3   8      132.54      151.48     37.79 o 
 -26   4   8      513.85      381.81     53.09 o 
 -24   4   8      315.02      309.00     48.61 o 
 -22   4   8       44.91       40.25     33.51 o 
 -20   4   8       38.96       11.73     25.97 o 
 -18   4   8     2877.00     2935.87     74.72 o 
 -16   4   8     3182.68     3138.78     71.37 o 
 -14   4   8      364.28      286.10     17.80 o 
 -12   4   8     6960.48     7029.67    109.20 o 
 -10   4   8    20406.16    19514.19    268.19 o 
  -8   4   8     9477.00     9192.38    136.79 o 
  -6   4   8     3846.46     3664.79     87.06 o 
  -4   4   8    20062.52    19999.77    275.07 o 
  -2   4   8    14830.61    14479.81    191.72 o 
   0   4   8     1626.92     1703.25     41.64 o 
   2   4   8     1941.16     1983.81     70.81 o 
   4   4   8      866.20      948.58     64.44 o 
   6   4   8      577.78      473.36     48.17 o 
   8   4   8      123.10      129.48     34.44 o 
  10   4   8      343.53      334.08     45.85 o 
  12   4   8      126.46      136.31     37.79 o 
 -25   5   8      239.28      237.05     48.61 o 
 -23   5   8      637.81      652.23     63.24 o 
 -21   5   8      762.38      712.45     64.22 o 
 -19   5   8       69.34       75.42     29.66 o 
 -17   5   8       52.78       54.89     28.46 o 
 -15   5   8        8.83       -6.30     16.54 o 
 -13   5   8     1902.96     1850.84     49.40 o 
 -11   5   8     2486.91     2296.38     51.85 o 
  -9   5   8     3036.34     2861.33     84.09 o 
  -7   5   8     6035.79     5970.80    102.36 o 
  -5   5   8     3327.18     3101.15     61.58 o 
  -3   5   8      328.20      332.33     22.64 o 
  -1   5   8      266.84      293.94     21.47 o 
   1   5   8     1296.25     1275.17     89.15 o 
   3   5   8      845.85      740.52     49.18 o 
   5   5   8     3654.89     3596.52    108.59 o 
   7   5   8     2472.25     2573.00    109.50 o 
   9   5   8      653.42      736.87     63.68 o 
  11   5   8      571.52      482.58     55.43 o 
 -24   6   8      215.80      236.09     49.87 o 
 -22   6   8      130.30       75.97     39.97 o 
 -20   6   8     1706.96     1747.01    112.38 o 
 -18   6   8     4485.48     4115.57    153.87 o 
 -16   6   8     5677.04     5482.57    151.43 o 
 -14   6   8     2721.71     2580.81     84.11 o 
 -12   6   8     4655.11     4759.67     93.34 o 
 -10   6   8    14389.28    13800.73    201.71 o 
  -8   6   8     3209.54     3153.20     65.32 o 
  -6   6   8     1005.54     1088.70     39.22 o 
  -4   6   8       31.97        1.75     18.17 o 
  -2   6   8     2477.83     2422.23     85.32 o 
   0   6   8     1973.46     1969.54     57.77 o 
   2   6   8      613.85      768.01     53.61 o 
   4   6   8      239.55      270.52     46.25 o 
   6   6   8     1138.19     1226.02    201.76 o 
   8   6   8      348.01      405.51     53.64 o 
  10   6   8     1238.92     1281.68     84.85 o 
 -23   7   8      329.73      259.89     55.94 o 
 -21   7   8      267.83      299.82     54.34 o 
 -19   7   8     2617.13     2364.25    115.71 o 
 -17   7   8      231.63      212.47     47.51 o 
 -15   7   8      457.21      538.48     50.40 o 
 -13   7   8      828.93      797.86     56.93 o 
 -11   7   8     1260.66     1217.32     46.20 o 
  -9   7   8      127.68      115.96     23.18 o 
  -7   7   8       11.80       45.70     26.03 o 
  -5   7   8      105.81      101.33     20.95 o 
  -3   7   8      459.68      491.72     29.70 o 
  -1   7   8     3388.02     3124.46    106.24 o 
   1   7   8       19.51      -26.47     26.47 o 
   3   7   8      185.71      114.79     39.99 o 
   5   7   8       76.51      111.83     65.48 o 
   7   7   8      231.11      175.66     76.99 o 
   9   7   8       39.75       63.82     42.33 o 
 -22   8   8        2.78      -40.60     40.60 o 
 -20   8   8        5.61       11.89     64.60 o 
 -18   8   8        5.22      -34.02     34.02 o 
 -16   8   8      304.44      299.51     55.68 o 
 -14   8   8      570.72      597.32     69.04 o 
 -12   8   8     1132.55     1209.08     94.76 o 
 -10   8   8     1784.94     1947.69     91.96 o 
  -8   8   8     2224.42     2313.07     64.98 o 
  -6   8   8     4869.36     4982.80    103.29 o 
  -4   8   8     2604.38     2626.32    107.57 o 
  -2   8   8     2708.70     2767.16    102.82 o 
   0   8   8      220.30      265.64     50.51 o 
   2   8   8     2265.97     2216.76    113.25 o 
   4   8   8      352.02      349.84     57.20 o 
   6   8   8       72.85       98.30     46.25 o 
   8   8   8       43.76       -2.75     40.26 o 
 -19   9   8      431.80      512.25     72.07 o 
 -17   9   8       13.80      -38.23     38.23 o 
 -15   9   8       51.66       58.07     67.25 o 
 -13   9   8      237.88      376.20     62.54 o 
 -11   9   8      401.34      481.46     54.08 o 
  -9   9   8     1436.34     1509.00     71.06 o 
  -7   9   8     2916.94     3074.45    109.85 o 
  -5   9   8      685.88      783.32     53.56 o 
  -3   9   8      177.98      243.54     43.25 o 
  -1   9   8     1132.12     1110.79     91.33 o 
   1   9   8      154.51      117.55     64.60 o 
   3   9   8      862.05     1034.80     91.67 o 
   5   9   8      338.38      327.68    216.80 o 
 -16  10   8      892.60     1018.32    148.67 o 
 -14  10   8     2158.96     2269.47    182.29 o 
 -12  10   8      868.77      969.61     92.47 o 
 -10  10   8       25.07      -10.64     42.85 o 
  -8  10   8      462.84      460.16     92.03 o 
  -6  10   8      767.07      815.89    116.81 o 
  -4  10   8      137.97      101.60     74.33 o 
  -2  10   8        6.14       90.47     46.82 o 
   0  10   8      115.19       81.64     61.94 o 
   2  10   8      366.54      375.11    100.88 o 
 -13  11   8      101.93      192.91     83.18 o 
 -11  11   8       10.84      -14.16     60.17 o 
  -5  11   8      241.53      176.98     77.87 o 
  -3  11   8      742.49      807.04    123.89 o 
 -27   1   9        9.90       -5.50     29.39 o 
 -25   1   9      301.65      300.26     73.45 o 
 -23   1   9     3248.48     3132.07    117.01 o 
 -21   1   9     3620.34     3794.24    275.21 o 
 -19   1   9     6118.31     5871.27    101.95 o 
 -17   1   9     3914.30     4017.68     60.83 o 
 -15   1   9    25482.58    24933.72    384.47 o 
 -13   1   9    13059.00    13390.59    165.53 o 
 -11   1   9     1637.67     1832.91     39.89 o 
  -9   1   9     5331.30     5110.00     97.64 o 
  -7   1   9     8794.88     8835.69    153.68 o 
  -5   1   9      580.22      576.97     23.95 o 
  -3   1   9     2073.47     2022.80     42.74 o 
  -1   1   9      917.69      922.08     28.75 o 
   1   1   9     5021.02     4893.43    100.28 o 
   3   1   9      928.61      895.31     56.32 o 
   5   1   9     1623.42     1520.02     71.30 o 
   7   1   9     2325.23     2372.29    151.32 o 
   9   1   9     4873.92     4598.48    148.92 o 
  11   1   9      926.96      929.32    118.58 o 
 -28   2   9      329.25      312.73     75.22 o 
 -26   2   9       82.07      161.80     52.21 o 
 -24   2   9      881.18     1050.78     81.41 o 
 -22   2   9        0.82      -13.81     23.90 o 
 -20   2   9     1359.56     1256.63     43.24 o 
 -18   2   9      186.02      225.93     18.29 o 
 -16   2   9     4991.99     4800.35     74.69 o 
 -14   2   9     3082.03     2986.23     65.40 o 
 -12   2   9      663.96      726.28     25.47 o 
 -10   2   9      384.69      394.34     22.36 o 
  -8   2   9      114.20       64.79     14.08 o 
  -6   2   9     9910.36     9838.06    155.42 o 
  -4   2   9      121.57      166.81     17.15 o 
  -2   2   9      638.68      784.15     29.96 o 
   0   2   9      282.15      363.74     19.89 o 
   2   2   9     1839.62     1826.68     48.15 o 
   4   2   9      357.16      357.19     40.66 o 
   6   2   9      672.58      691.32     53.18 o 
   8   2   9       76.28       66.63     29.96 o 
  10   2   9      485.65      481.54     48.17 o 
  12   2   9       26.64       18.89     30.49 o 
 -27   3   9      208.99      227.44     46.90 o 
 -25   3   9      410.68      436.40     51.83 o 
 -23   3   9     1025.17     1019.48     71.76 o 
 -21   3   9     1375.16     1222.81     58.73 o 
 -19   3   9     5781.33     5686.29    120.87 o 
 -17   3   9     1900.27     1805.78     45.44 o 
 -15   3   9     4984.95     4628.78     69.38 o 
 -13   3   9     4096.81     4214.85     68.90 o 
 -11   3   9     4625.61     4331.34     81.14 o 
  -9   3   9     7671.24     7640.70    126.27 o 
  -7   3   9      280.08      231.54     20.67 o 
  -5   3   9      886.54      900.85     51.58 o 
  -3   3   9     1427.30     1458.30     38.40 o 
  -1   3   9      507.12      449.09     25.38 o 
   1   3   9       56.25       62.31     16.24 o 
   3   3   9      330.71      329.13     41.91 o 
   5   3   9      783.44      823.49    112.38 o 
   7   3   9      844.96      842.13     62.54 o 
   9   3   9      986.40     1018.79     66.73 o 
  11   3   9      702.45      727.71     60.61 o 
 -26   4   9       40.61       32.61     54.86 o 
 -24   4   9      443.80      509.16     56.85 o 
 -22   4   9       47.47       28.32     46.90 o 
 -20   4   9      204.06      179.16     32.66 o 
 -18   4   9      140.81      103.86     29.49 o 
 -16   4   9      683.04      673.66     46.48 o 
 -14   4   9     4853.05     4826.23     77.84 o 
 -12   4   9     3756.14     3531.63     66.18 o 
 -10   4   9       12.06       -0.25     14.16 o 
  -8   4   9       38.55       28.10     15.61 o 
  -6   4   9     3787.37     3725.66     73.90 o 
  -4   4   9        4.23       -6.30     14.34 o 
  -2   4   9       82.73       45.82     15.09 o 
   0   4   9     1259.85     1212.38     58.81 o 
   2   4   9       10.12       24.70     28.14 o 
   4   4   9      899.63      894.87     65.69 o 
   6   4   9      623.61      589.20     71.68 o 
   8   4   9      217.91      148.09     37.48 o 
  10   4   9       10.00       14.09     31.89 o 
 -25   5   9      958.53      932.15     77.85 o 
 -23   5   9      242.44      224.27     61.94 o 
 -21   5   9      432.63      428.94     52.38 o 
 -19   5   9     7215.95     7006.87    237.80 o 
 -17   5   9     7556.03     7553.32    189.34 o 
 -15   5   9     3362.24     3309.17     78.20 o 
 -13   5   9     2235.51     2193.39     55.64 o 
 -11   5   9     6963.03     6592.51    108.22 o 
  -9   5   9     2510.79     2615.32     73.52 o 
  -7   5   9     2616.34     2573.73     55.94 o 
  -5   5   9      399.84      505.00     27.35 o 
  -3   5   9       36.37       14.31     15.13 o 
  -1   5   9      886.00      823.88     53.13 o 
   1   5   9      225.85      179.29     70.79 o 
   3   5   9     1516.61     1458.16     65.38 o 
   5   5   9     1471.74     1416.79     80.65 o 
   7   5   9      506.38      566.40     57.57 o 
   9   5   9      456.53      541.73     62.83 o 
 -24   6   9        6.61       17.23     39.99 o 
 -22   6   9      407.50      473.32     60.45 o 
 -20   6   9      621.64      545.92     69.91 o 
 -18   6   9       20.03      -42.68     79.64 o 
 -16   6   9       53.09       72.45     43.41 o 
 -14   6   9       37.43       22.22     20.40 o 
 -12   6   9      632.43      651.26     40.64 o 
 -10   6   9       96.13      135.87     21.12 o 
  -8   6   9     2549.03     2639.89     67.57 o 
  -6   6   9      391.23      400.91     27.20 o 
  -4   6   9      644.01      576.72     30.32 o 
  -2   6   9       12.26       -1.60     16.33 o 
   0   6   9       11.79       61.69     29.21 o 
   2   6   9     1596.44     1519.04     85.55 o 
   4   6   9      510.41      413.07     88.49 o 
   6   6   9        0.75       30.35     33.72 o 
   8   6   9       66.00       99.19     39.52 o 
 -23   7   9      141.48      157.21     49.87 o 
 -21   7   9      155.68      156.02     80.53 o 
 -19   7   9     1010.56      839.85     77.32 o 
 -17   7   9     1569.46     1568.53    209.73 o 
 -15   7   9      592.46      725.63     56.99 o 
 -13   7   9     1069.00      962.01     54.26 o 
 -11   7   9     2024.85     2189.11     60.21 o 
  -9   7   9     2870.62     2927.41     71.25 o 
  -7   7   9      114.58      173.05     23.47 o 
  -5   7   9     4797.74     4866.20    104.61 o 
  -3   7   9     1924.32     1775.86     69.15 o 
  -1   7   9      853.67      872.61     73.44 o 
   1   7   9     1060.92      887.22     78.76 o 
   3   7   9     2462.39     2618.22    122.62 o 
   5   7   9      734.96      774.36     74.96 o 
   7   7   9      179.55      197.06     50.01 o 
 -22   8   9      101.82       81.08     48.48 o 
 -20   8   9      421.14      473.64     67.78 o 
 -18   8   9      590.87      590.58     70.50 o 
 -16   8   9     1370.72     1455.90    240.70 o 
 -14   8   9        0.50      -31.41     31.41 o 
 -12   8   9      641.42      736.07     60.59 o 
 -10   8   9     2532.45     2726.26     71.48 o 
  -8   8   9     3686.71     3847.68    120.31 o 
  -6   8   9      100.17      165.46     31.78 o 
  -4   8   9       25.67      -26.84     29.42 o 
  -2   8   9      118.47       99.76     36.38 o 
   0   8   9        0.39       71.05     42.84 o 
   2   8   9     2215.24     2240.18    117.32 o 
   4   8   9     1378.68     1461.43    104.49 o 
   6   8   9      380.52      425.12    123.00 o 
 -19   9   9      777.48      811.06     84.30 o 
 -17   9   9      964.67     1037.74     91.98 o 
 -15   9   9     1736.14     2057.20    117.56 o 
 -13   9   9     2323.44     2518.25    150.65 o 
 -11   9   9      276.24      249.24     45.54 o 
  -9   9   9      324.42      229.99     41.99 o 
  -7   9   9      147.36      197.51     35.64 o 
  -5   9   9      168.92      187.22     39.96 o 
  -3   9   9      125.08       54.51     46.10 o 
  -1   9   9      220.93      252.89     56.27 o 
   1   9   9      380.38      370.57     61.97 o 
   3   9   9      207.97      267.53     81.41 o 
 -16  10   9       14.21      -32.90     48.04 o 
 -14  10   9       64.34      105.47     51.38 o 
 -12  10   9      138.04      127.02     53.42 o 
 -10  10   9      340.30      307.95     84.95 o 
  -8  10   9      283.98      345.12     84.95 o 
  -6  10   9       15.25       -7.08     53.10 o 
  -4  10   9       76.07       70.49     47.11 o 
  -2  10   9       92.89       23.77     61.06 o 
   0  10   9       77.31      169.33     55.60 o 
 -11  11   9      101.93       81.41     70.79 o 
  -5  11   9     1166.78     1376.93    155.75 o 
 -26   0  10       76.49       72.56     47.79 o 
 -24   0  10     4325.64     3875.94    194.68 o 
 -22   0  10     3086.96     3129.07    166.36 o 
 -20   0  10     1027.23      876.81     50.44 o 
 -18   0  10      323.29      239.57     27.25 o 
 -16   0  10     5160.48     4999.46    135.48 o 
 -14   0  10     3906.22     4323.14    112.21 o 
 -12   0  10      681.25      638.51     48.17 o 
 -10   0  10       23.94       43.73     21.57 o 
  -8   0  10    14834.37    14841.90    316.64 o 
  -6   0  10     9021.68     9345.18    301.29 o 
  -4   0  10     4304.53     4837.86    122.90 o 
  -2   0  10    14341.41    14228.47    482.88 o 
   0   0  10    11295.70    11699.18    257.34 o 
   2   0  10     5943.61     5518.35    242.47 o 
   4   0  10      190.80      235.39     51.33 o 
   6   0  10     9476.89     8912.89    362.82 o 
   8   0  10      912.18      791.12     84.95 o 
  10   0  10       51.47       56.63     44.25 o 
 -29   1  10        9.85       79.64     38.80 o 
 -27   1  10       14.44       31.89     33.15 o 
 -25   1  10      628.17      737.99     61.94 o 
 -23   1  10       84.66       79.51     33.15 o 
 -21   1  10      110.97      147.19     17.83 o 
 -19   1  10      112.70      165.22     22.91 o 
 -17   1  10      152.07      188.99     16.80 o 
 -15   1  10     5986.46     6051.65     85.10 o 
 -13   1  10     4186.31     4204.51     77.75 o 
 -11   1  10      902.56      895.91     31.98 o 
  -9   1  10     3745.37     3595.33     76.45 o 
  -7   1  10     4458.48     4556.81     91.32 o 
  -5   1  10      814.83      805.72     33.73 o 
  -3   1  10      135.44      146.75     24.38 o 
  -1   1  10     5967.27     5985.96    102.13 o 
   1   1  10     2836.98     2730.40     84.13 o 
   3   1  10      937.46      785.12     56.93 o 
   5   1  10     3775.73     3678.74    128.27 o 
   7   1  10     2362.70     2236.64     94.48 o 
   9   1  10       41.22       65.27     30.64 o 
  11   1  10        9.80      -29.39     29.39 o 
 -28   2  10      245.73      261.17     47.56 o 
 -26   2  10     1318.27     1187.03     77.47 o 
 -24   2  10     4520.91     4085.07    220.34 o 
 -22   2  10     6238.73     6262.26    159.73 o 
 -20   2  10     5984.42     6009.38    126.92 o 
 -18   2  10     6648.82     6605.28    123.03 o 
 -16   2  10     9134.06     8844.21    127.31 o 
 -14   2  10     1149.46     1180.34     32.19 o 
 -12   2  10       72.07       59.71     15.95 o 
 -10   2  10      248.78      260.83     34.09 o 
  -8   2  10     1064.60     1031.36     42.00 o 
  -6   2  10     1626.51     1634.46     66.63 o 
  -4   2  10      115.04      104.46     15.70 o 
  -2   2  10       87.74       55.55     13.12 o 
   0   2  10      366.78      384.60     24.64 o 
   2   2  10     6470.62     6258.27    220.34 o 
   4   2  10     1092.19      987.52     63.79 o 
   6   2  10     5920.44     5861.35    184.56 o 
   8   2  10     3455.53     3558.57    312.38 o 
  10   2  10     1561.17     1502.70     81.23 o 
 -27   3  10      211.13      214.50     71.68 o 
 -25   3  10      113.65      112.81     38.73 o 
 -23   3  10       58.52       42.41     33.51 o 
 -21   3  10     1804.25     1869.09     74.49 o 
 -19   3  10      282.04      225.35     33.34 o 
 -17   3  10     2198.01     2205.23     58.47 o 
 -15   3  10      332.14      344.30     20.48 o 
 -13   3  10      567.77      551.85     28.44 o 
 -11   3  10     5583.46     5366.25     97.01 o 
  -9   3  10     4927.86     4706.24     87.61 o 
  -7   3  10      287.40      294.34     24.43 o 
  -5   3  10      368.49      315.67     25.07 o 
  -3   3  10     2877.75     2986.31     64.57 o 
  -1   3  10     1605.94     1565.84     78.18 o 
   1   3  10     1772.96     1935.41     88.22 o 
   3   3  10     1818.93     1709.38     84.07 o 
   5   3  10      318.17      319.61     43.59 o 
   7   3  10      628.93      709.91     60.61 o 
   9   3  10     1111.56     1188.98    116.81 o 
 -26   4  10     1661.69     1558.11     92.51 o 
 -24   4  10       11.68      -10.55     32.72 o 
 -22   4  10      248.78      213.20     75.22 o 
 -20   4  10     1636.06     1828.15     74.55 o 
 -18   4  10     1290.76     1024.03     72.84 o 
 -16   4  10        9.40       -1.48     20.58 o 
 -14   4  10      422.68      378.60     26.15 o 
 -12   4  10     1594.27     1762.36     44.82 o 
 -10   4  10      758.06      801.88     34.87 o 
  -8   4  10       35.38       45.13     16.85 o 
  -6   4  10      472.13      553.58     29.67 o 
  -4   4  10     6804.31     6690.23    128.50 o 
  -2   4  10     2612.63     2633.46     74.64 o 
   0   4  10     1024.19      941.69    111.50 o 
   2   4  10     4503.92     4699.55    161.42 o 
   4   4  10     4256.05     4204.54    150.77 o 
   6   4  10     1653.66     1589.29     85.07 o 
   8   4  10       26.35       38.23     58.40 o 
  10   4  10      252.05      233.11     45.56 o 
 -25   5  10      358.18      454.43     69.02 o 
 -23   5  10       61.67       92.84     40.79 o 
 -21   5  10      130.63      155.62     59.29 o 
 -19   5  10      410.58      335.72     63.69 o 
 -17   5  10      805.94      853.32     56.98 o 
 -15   5  10     3153.56     3085.06     69.60 o 
 -13   5  10     3336.43     3458.52    115.99 o 
 -11   5  10      923.72      906.50     36.15 o 
  -9   5  10     3965.84     4000.38     75.86 o 
  -7   5  10      127.33      116.01     19.97 o 
  -5   5  10      426.40      391.31     30.00 o 
  -3   5  10      429.14      410.03     36.02 o 
  -1   5  10      970.95      912.47     69.45 o 
   1   5  10     2610.91     2525.66    110.75 o 
   3   5  10      274.70      307.20     48.07 o 
   5   5  10     2615.04     2638.92    211.50 o 
   7   5  10      284.40      297.01     48.07 o 
   9   5  10        1.15       11.84     36.23 o 
 -24   6  10      588.46      573.29     66.87 o 
 -22   6  10     1995.54     1985.60    107.08 o 
 -20   6  10     4937.45     4689.07    173.24 o 
 -18   6  10     3300.85     3229.76    109.63 o 
 -16   6  10      966.86      897.19     59.50 o 
 -14   6  10      528.92      590.30     57.44 o 
 -12   6  10     2926.02     3034.65     71.49 o 
 -10   6  10       17.06        3.45     18.81 o 
  -8   6  10     1969.99     1975.21     51.52 o 
  -6   6  10      819.71      799.64     35.60 o 
  -4   6  10     2376.79     2282.35     59.81 o 
  -2   6  10       11.96       -0.58     43.52 o 
   0   6  10      326.36      333.27     40.30 o 
   2   6  10     1618.46     1485.37     88.75 o 
   4   6  10     2760.35     2551.62    118.26 o 
   6   6  10      974.42     1107.22    194.68 o 
   8   6  10     1131.41     1082.79     89.38 o 
 -23   7  10      291.47      257.27     56.93 o 
 -21   7  10      128.32       92.44     45.05 o 
 -19   7  10      279.17      322.80     55.18 o 
 -17   7  10     1469.75     1449.50    212.38 o 
 -15   7  10       13.40       -8.59     37.90 o 
 -13   7  10      307.01      250.37     34.31 o 
 -11   7  10      286.66      310.18     39.12 o 
  -9   7  10      136.13      139.99     24.40 o 
  -7   7  10      503.29      499.31     38.55 o 
  -5   7  10      993.68     1037.24     61.25 o 
  -3   7  10      119.67      106.65     34.05 o 
  -1   7  10        0.37      -31.40     31.40 o 
   1   7  10      130.17      113.02     44.10 o 
   3   7  10      324.85      187.53     53.98 o 
   5   7  10      495.57      626.32    107.96 o 
 -22   8  10      180.33      114.55     53.15 o 
 -20   8  10      585.63      624.91     73.83 o 
 -18   8  10      121.37      148.98     48.04 o 
 -16   8  10      655.79      744.13     78.57 o 
 -14   8  10      407.14      472.82     52.36 o 
 -12   8  10      696.34      717.99     62.59 o 
 -10   8  10      277.13      335.42     34.58 o 
  -8   8  10     4236.35     4458.37    158.38 o 
  -6   8  10     2004.70     2052.52     88.89 o 
  -4   8  10     1950.61     2060.33    107.57 o 
  -2   8  10     3062.43     3221.34    188.49 o 
   0   8  10     2740.14     2766.92    132.64 o 
   2   8  10     1545.06     1443.23    104.92 o 
   4   8  10      611.50      663.88     76.06 o 
 -19   9  10      252.24      306.07     65.26 o 
 -17   9  10     1794.66     1809.02    116.17 o 
 -15   9  10     1044.41      987.52     91.82 o 
 -13   9  10      780.70      825.89     67.00 o 
 -11   9  10     2028.27     2027.27    116.06 o 
  -9   9  10     1016.88     1035.85    173.44 o 
  -7   9  10        7.00       42.84     42.22 o 
  -5   9  10      878.64      909.72     75.50 o 
  -3   9  10       94.71       51.98     47.79 o 
  -1   9  10     1312.84     1183.05     98.84 o 
   1   9  10     2246.07     2222.91    126.32 o 
 -16  10  10     1832.90     1716.17    130.97 o 
 -14  10  10      937.19     1054.83    100.46 o 
 -12  10  10      349.08      208.84     77.87 o 
  -8  10  10      977.05     1003.50    134.51 o 
  -6  10  10       26.05       28.32     61.94 o 
  -4  10  10      181.31      277.86     61.71 o 
  -2  10  10       57.03      145.15     53.91 o 
 -29   1  11      798.66      791.95     69.45 o 
 -27   1  11      187.53      131.27     39.99 o 
 -25   1  11     3635.89     3732.33    196.45 o 
 -23   1  11     1782.67     1607.13     98.23 o 
 -21   1  11      480.30      588.50    114.15 o 
 -19   1  11      442.58      361.24     45.00 o 
 -15   1  11      755.19      619.30     29.07 o 
 -13   1  11      159.05      133.60     17.89 o 
 -11   1  11      638.03      621.98     31.77 o 
  -9   1  11    14262.40    14653.75    275.13 o 
  -7   1  11      493.35      427.13     27.27 o 
  -5   1  11      836.45      941.03     33.07 o 
  -3   1  11     1296.55     1378.30     78.29 o 
  -1   1  11    21207.30    20859.27    805.11 o 
   1   1  11      975.20      973.46     66.33 o 
   3   1  11     1420.68     1505.72     76.90 o 
   5   1  11     1570.40     1664.07     81.96 o 
   7   1  11     2572.42     2607.56    107.60 o 
   9   1  11       47.84       29.81     31.89 o 
 -28   2  11       71.06      164.37     44.31 o 
 -26   2  11      545.71      575.51     59.36 o 
 -24   2  11        4.57        8.92     53.10 o 
 -22   2  11      775.59      772.67     70.26 o 
 -20   2  11      617.70      559.12     70.47 o 
 -18   2  11     2040.19     1825.92     62.94 o 
 -16   2  11      189.40      202.59     22.96 o 
 -14   2  11     1134.85      998.60     33.28 o 
 -12   2  11     1115.76     1093.30     50.75 o 
 -10   2  11     7035.14     7115.45    134.00 o 
  -8   2  11      695.12      740.71     35.34 o 
  -6   2  11      364.52      379.31     26.94 o 
  -4   2  11     2168.97     2231.62     93.71 o 
  -2   2  11     1139.85     1029.97     38.99 o 
   0   2  11      579.28      475.27     48.81 o 
   2   2  11       18.61       39.43     29.39 o 
   4   2  11      147.76      116.29     34.26 o 
   6   2  11       36.50       42.81     33.00 o 
   8   2  11      756.03      753.33     64.44 o 
 -27   3  11      882.12      923.48    110.61 o 
 -25   3  11     1004.68     1031.46     78.15 o 
 -23   3  11      961.95      891.23     70.50 o 
 -21   3  11      827.82      786.18     82.92 o 
 -19   3  11     1274.73     1476.49     77.28 o 
 -17   3  11      243.55      289.43     23.95 o 
 -15   3  11      472.49      435.79     30.10 o 
 -13   3  11       62.96       49.32     18.24 o 
 -11   3  11      356.63      368.00     25.85 o 
  -9   3  11       10.84       36.08     18.91 o 
  -7   3  11      966.04      890.11     39.17 o 
  -5   3  11     8025.05     8259.67    151.95 o 
  -3   3  11     8295.87     7691.81    188.81 o 
  -1   3  11     7732.99     7296.73    450.46 o 
   1   3  11     6238.22     6059.87    193.32 o 
   3   3  11     4446.02     4332.36    153.30 o 
   5   3  11     2899.59     2976.13    120.76 o 
   7   3  11      867.83      916.77     71.89 o 
   9   3  11       96.90       87.73     39.29 o 
 -28   4  11       12.19      -14.27     38.55 o 
 -26   4  11       40.46       64.03     47.79 o 
 -24   4  11       44.03       36.43     36.03 o 
 -22   4  11      250.08      227.15     46.25 o 
 -20   4  11      507.49      469.07     44.89 o 
 -18   4  11        0.83       -7.07     25.87 o 
 -16   4  11      261.06      306.72     25.18 o 
 -14   4  11     2404.07     2536.29     61.17 o 
 -12   4  11       89.70      146.65     23.61 o 
 -10   4  11     2873.34     2840.31     65.35 o 
  -8   4  11      239.10      206.55     22.73 o 
  -6   4  11       45.69       30.43     19.96 o 
  -4   4  11     1647.17     1795.22     54.56 o 
  -2   4  11     2339.59     2111.22     98.23 o 
   0   4  11       47.78       48.95     34.51 o 
   2   4  11       84.00       55.86     34.40 o 
   4   4  11       67.84       77.40     37.29 o 
   6   4  11        0.70       -2.78     31.45 o 
   8   4  11      196.44      159.20     43.75 o 
 -27   5  11     2225.16     2433.99    121.31 o 
 -25   5  11      241.16      296.94     67.25 o 
 -23   5  11      277.53      322.84     54.43 o 
 -21   5  11     1861.70     1933.81    100.69 o 
 -19   5  11     2968.73     3155.04    106.11 o 
 -17   5  11      294.69      231.16     38.48 o 
 -15   5  11       83.72       89.61     24.77 o 
 -13   5  11       50.54       39.03     18.79 o 
 -11   5  11     3260.61     3297.78     82.45 o 
  -9   5  11       74.26       35.23     18.47 o 
  -7   5  11      611.36      560.81     32.69 o 
  -5   5  11     4778.93     4957.94    107.13 o 
  -3   5  11     2982.02     2750.91    117.62 o 
  -1   5  11      301.23      348.80     79.64 o 
   1   5  11     4863.03     4419.60    162.06 o 
   3   5  11     2310.79     2481.05    114.46 o 
   5   5  11      769.02      853.11    108.84 o 
   7   5  11      259.12      219.01     47.59 o 
 -26   6  11      367.00      354.06     61.48 o 
 -24   6  11      598.33      634.40    138.05 o 
 -22   6  11      134.47       81.90     42.84 o 
 -20   6  11      296.36      389.04     57.57 o 
 -18   6  11      842.00      876.62     62.67 o 
 -16   6  11      189.60      129.51     33.99 o 
 -14   6  11      426.09      553.16     41.32 o 
 -12   6  11      103.59       87.98     21.56 o 
 -10   6  11      515.11      499.14     32.42 o 
  -8   6  11      656.98      714.44     34.68 o 
  -6   6  11     1455.57     1430.96     75.86 o 
  -4   6  11      130.32      110.37     31.70 o 
  -2   6  11       83.64       95.52     31.94 o 
   0   6  11       17.10       36.28     38.05 o 
   2   6  11        5.37       13.80     42.48 o 
   4   6  11      523.71      498.97     61.28 o 
   6   6  11      584.69      599.21     68.69 o 
 -23   7  11      165.29      138.41     51.13 o 
 -21   7  11      530.63      571.18     89.38 o 
 -19   7  11      670.84      748.15     87.61 o 
 -17   7  11       17.09       26.72     38.25 o 
 -15   7  11      190.96      180.51     39.00 o 
 -13   7  11      259.21      264.77     35.99 o 
 -11   7  11     1151.74     1278.55     66.88 o 
  -9   7  11      463.77      453.87     39.57 o 
  -7   7  11     1098.80     1194.25     60.75 o 
  -5   7  11     4305.10     4455.09    180.72 o 
  -3   7  11     1583.41     1544.69    103.85 o 
  -1   7  11     1396.42     1385.93     96.93 o 
   1   7  11     3355.97     3034.62    135.68 o 
   3   7  11     1297.73     1172.06     91.82 o 
   5   7  11      130.88      169.65     51.33 o 
 -22   8  11        1.12       38.53     48.38 o 
 -20   8  11      369.25      371.78     62.08 o 
 -18   8  11     2407.26     2438.84    246.89 o 
 -16   8  11      164.56      207.90     54.17 o 
 -14   8  11       47.93       27.90     36.39 o 
 -12   8  11      732.30      714.15     51.75 o 
 -10   8  11      258.85      300.44     42.59 o 
  -8   8  11     1180.23     1240.24     80.47 o 
  -6   8  11     2337.33     2576.12    112.45 o 
  -4   8  11      101.11      130.04     47.36 o 
  -2   8  11       59.71      167.97    120.35 o 
   0   8  11     1378.59     1171.66    101.77 o 
   2   8  11      336.85      507.65     70.08 o 
 -19   9  11      282.57      303.06     65.26 o 
 -17   9  11      966.09      966.37    107.08 o 
 -15   9  11     1292.64     1080.78     95.44 o 
 -13   9  11      294.82      303.58     60.98 o 
 -11   9  11       18.08       -5.31     53.10 o 
  -9   9  11      569.01      573.43     99.11 o 
  -7   9  11       97.47      137.72     49.64 o 
  -5   9  11       55.99       23.91     56.63 o 
  -3   9  11        8.51       18.58     45.13 o 
  -1   9  11      342.80      460.12    130.97 o 
 -16  10  11       51.52       -6.92     50.01 o 
 -14  10  11      264.57      306.18     86.72 o 
 -12  10  11      810.54      922.08    129.20 o 
  -8  10  11     1587.67     1548.61    164.59 o 
  -6  10  11      806.84      853.06    125.66 o 
  -4  10  11      127.21      146.52     57.94 o 
 -24   0  12      690.75      707.93     86.72 o 
 -22   0  12     1065.56      830.05     92.03 o 
 -20   0  12     5853.96     5298.89    246.01 o 
 -18   0  12       74.24      143.36     46.02 o 
 -16   0  12     1027.89      822.97     81.41 o 
 -14   0  12     2450.36     2335.25     78.32 o 
 -12   0  12       22.36       31.13     22.81 o 
 -10   0  12    10950.51    10733.00    348.15 o 
  -8   0  12    16513.64    16836.08    486.32 o 
  -6   0  12     7120.78     6777.34    393.22 o 
  -4   0  12    25906.48    25416.87   1337.99 o 
  -2   0  12    10813.54    10102.22    408.83 o 
   0   0  12     6543.05     6272.29    279.63 o 
   2   0  12     1956.82     1881.33    125.66 o 
   4   0  12      478.39      461.93     74.33 o 
   6   0  12       99.92      100.88     51.33 o 
   8   0  12      504.02      499.09     79.64 o 
 -29   1  12        3.70      -27.52     36.23 o 
 -27   1  12      290.22      342.84     50.67 o 
 -25   1  12       58.49       56.19     34.97 o 
 -23   1  12        1.41       35.40     46.02 o 
 -21   1  12       87.24       70.23     35.65 o 
 -19   1  12       65.67       77.35     33.72 o 
 -17   1  12      511.86      500.36     34.92 o 
 -15   1  12      968.97      941.49     53.15 o 
 -13   1  12      128.72       87.88     18.33 o 
 -11   1  12      284.98      286.64     25.50 o 
  -9   1  12     1781.47     1834.05     53.32 o 
  -7   1  12      934.59      861.54     50.76 o 
  -5   1  12        0.29       -8.32     15.43 o 
  -3   1  12      396.84      495.16     42.18 o 
  -1   1  12        0.43      -12.07     31.86 o 
   1   1  12      194.16      190.11     36.78 o 
   3   1  12      776.24      811.64     64.44 o 
   5   1  12     1220.80     1064.64     73.80 o 
   7   1  12       37.75       26.95     33.15 o 
 -28   2  12       94.14      133.02     43.16 o 
 -26   2  12     1229.04     1142.97    135.39 o 
 -24   2  12      752.81      805.40     90.26 o 
 -22   2  12      851.43      838.17     55.51 o 
 -20   2  12      659.24      771.07     51.03 o 
 -18   2  12     1816.33     1603.55     76.64 o 
 -16   2  12     1933.65     2132.84     59.16 o 
 -14   2  12      547.98      587.78     30.92 o 
 -12   2  12     1189.76     1227.61     44.25 o 
 -10   2  12     2526.87     2249.75     61.10 o 
  -8   2  12     2703.24     2773.55     77.12 o 
  -6   2  12      404.00      394.06     31.44 o 
  -4   2  12     1834.11     1839.97     54.01 o 
  -2   2  12      784.86      652.61     56.93 o 
   0   2  12     2301.81     2116.15     95.11 o 
   2   2  12      629.41      741.36     63.19 o 
   4   2  12      359.35      358.66     48.81 o 
   6   2  12     1635.28     1638.38     88.22 o 
   8   2  12      218.95      241.83     95.57 o 
 -27   3  12        0.80       27.23     38.73 o 
 -25   3  12       77.80      157.79     43.36 o 
 -23   3  12      526.74      524.93     66.37 o 
 -21   3  12      606.27      634.19     54.09 o 
 -19   3  12     3237.39     3093.19    101.84 o 
 -17   3  12     1547.68     1587.21     52.00 o 
 -15   3  12       17.34       59.19     23.11 o 
 -13   3  12     4364.45     4626.87     90.55 o 
 -11   3  12    13896.28    13509.83    234.56 o 
  -9   3  12      162.68      155.81     28.13 o 
  -7   3  12       82.99       74.28     21.76 o 
  -5   3  12     1452.69     1428.40     49.77 o 
  -3   3  12      273.33      257.88     35.57 o 
  -1   3  12     2324.33     2190.04     99.49 o 
   1   3  12     2252.21     2088.80     98.84 o 
   3   3  12      817.61      831.99    113.27 o 
   5   3  12      583.37      514.18     57.57 o 
   7   3  12     1005.73     1148.57     84.07 o 
 -28   4  12     1020.17      962.61     85.07 o 
 -26   4  12      201.71      254.75     49.14 o 
 -24   4  12      331.87      335.64     53.09 o 
 -22   4  12      187.36      173.57     45.05 o 
 -20   4  12       37.48       93.07     31.46 o 
 -18   4  12      933.75      879.04     58.47 o 
 -16   4  12      244.47      278.48     25.19 o 
 -14   4  12     1036.25     1081.14     47.39 o 
 -12   4  12     4571.82     4674.35     93.67 o 
 -10   4  12     7555.93     7555.27    132.89 o 
  -8   4  12    11105.81    10488.03    313.44 o 
  -6   4  12    22002.45    21915.60    364.15 o 
  -4   4  12    21542.95    20941.83    451.79 o 
  -2   4  12     5348.77     5432.17    184.59 o 
   0   4  12     4573.17     4355.90    158.88 o 
   2   4  12     5044.15     5156.45    180.81 o 
   4   4  12       80.26       43.69     35.26 o 
   6   4  12      133.86      103.41     42.06 o 
 -27   5  12       10.14      -39.05     39.05 o 
 -25   5  12       59.39       65.33     41.24 o 
 -23   5  12       56.10       32.74     38.80 o 
 -21   5  12       50.71       29.07     36.14 o 
 -19   5  12       48.96       75.77     32.73 o 
 -17   5  12       12.23       31.17     30.01 o 
 -15   5  12      299.08      305.00     27.08 o 
 -13   5  12       88.19      144.67     23.26 o 
 -11   5  12        9.00      -16.50     17.43 o 
  -9   5  12      217.17      199.79     24.63 o 
  -7   5  12       30.90      -18.53     18.67 o 
  -5   5  12      235.15      259.28     39.03 o 
  -3   5  12       14.69        4.39     33.72 o 
  -1   5  12      133.20       90.09     45.13 o 
   1   5  12      136.57      108.65     41.91 o 
   3   5  12      238.89      289.60     50.67 o 
   5   5  12      236.68      118.44     45.85 o 
 -26   6  12      663.76      658.61     76.59 o 
 -24   6  12       45.83       16.65     42.84 o 
 -22   6  12     1752.07     1940.23    109.24 o 
 -20   6  12     2036.85     1917.75    106.18 o 
 -18   6  12      178.58      262.55     43.02 o 
 -16   6  12      811.42      752.12     63.42 o 
 -14   6  12     3620.58     3790.24    123.61 o 
 -12   6  12     1348.37     1338.73     50.53 o 
 -10   6  12      165.85       82.64     21.78 o 
  -8   6  12      812.56      815.10     40.75 o 
  -6   6  12     2207.89     2205.39     89.18 o 
  -4   6  12      524.33      433.68     50.08 o 
  -2   6  12       73.28       41.88     38.55 o 
   0   6  12      562.33      489.87     67.25 o 
   2   6  12     1387.40     1420.59     93.46 o 
   4   6  12      343.56      399.11     60.69 o 
 -23   7  12        3.28      -61.62     63.71 o 
 -21   7  12        0.09      -33.99     38.60 o 
 -19   7  12      722.99      683.93     86.72 o 
 -17   7  12      227.51      328.94     55.94 o 
 -15   7  12     2373.83     2589.95    102.40 o 
 -13   7  12     3169.32     3004.44    199.57 o 
 -11   7  12     1062.81     1129.67     49.96 o 
  -9   7  12     1700.54     1802.14     71.42 o 
  -7   7  12     1929.45     2060.81     89.22 o 
  -5   7  12      664.98      649.82     56.50 o 
  -3   7  12      727.25      693.39     73.14 o 
  -1   7  12      211.82      236.42     52.38 o 
   1   7  12      466.71      409.60     76.10 o 
   3   7  12     1570.91     1660.03    109.07 o 
 -22   8  12       11.47      -41.57     41.57 o 
 -20   8  12        4.29       -0.73     45.36 o 
 -18   8  12       21.87       19.16     56.63 o 
 -16   8  12       25.67        9.07     39.97 o 
 -14   8  12       28.31       40.53     37.06 o 
 -12   8  12      480.51      537.20     54.11 o 
 -10   8  12      924.00      894.15     67.33 o 
  -8   8  12     2853.78     3225.77    117.40 o 
  -6   8  12     1107.98     1179.78     95.01 o 
  -4   8  12     2576.01     2885.50    138.90 o 
  -2   8  12     1985.62     2281.76    227.42 o 
   0   8  12     1248.77     1357.55    105.03 o 
 -19   9  12      193.30      192.03     61.32 o 
 -17   9  12       23.38       -1.21     45.80 o 
 -15   9  12      639.98      783.47     84.90 o 
 -13   9  12       20.33      -23.01     54.86 o 
  -9   9  12      317.01      277.86     81.41 o 
  -7   9  12      126.65      216.56     55.18 o 
  -5   9  12       29.32       43.53     45.85 o 
  -3   9  12       52.48      100.16     94.69 o 
 -14  10  12       88.57      235.39     81.41 o 
  -8  10  12      462.77      474.32    100.88 o 
 -29   1  13       53.65       97.19     44.25 o 
 -27   1  13        3.14        2.65     33.79 o 
 -25   1  13     1023.25      999.95    113.27 o 
 -23   1  13      279.32      260.57     45.00 o 
 -21   1  13       14.47       12.96     31.21 o 
 -19   1  13     1230.34     1274.94    100.00 o 
 -17   1  13     1684.19     1572.59     57.57 o 
 -15   1  13     1221.15     1168.25     50.65 o 
 -13   1  13     3563.06     3501.42     81.20 o 
 -11   1  13    12591.25    12692.91    344.12 o 
  -9   1  13    10977.54    10725.22    192.30 o 
  -7   1  13     2434.34     2281.74     72.07 o 
  -5   1  13     6234.62     6024.52    276.16 o 
  -3   1  13     4416.86     4297.65    194.68 o 
  -1   1  13     3584.02     3166.89    125.13 o 
   1   1  13      616.80      641.40     68.14 o 
   3   1  13      156.81      179.48     41.91 o 
   5   1  13      499.27      423.38     54.43 o 
 -28   2  13      102.33      128.03     43.75 o 
 -26   2  13       62.15      117.99     41.24 o 
 -24   2  13      957.94      868.83    102.65 o 
 -22   2  13        0.28       16.98     33.63 o 
 -20   2  13      612.11      627.06     60.61 o 
 -18   2  13     1116.83      920.70     76.43 o 
 -16   2  13     1543.80     1374.84     55.27 o 
 -14   2  13       19.54       13.92     19.49 o 
 -12   2  13      708.92      690.54     37.76 o 
 -10   2  13        0.11        9.99     26.31 o 
  -8   2  13     2924.77     2990.18     74.70 o 
  -6   2  13      147.16      116.44     22.25 o 
  -4   2  13       19.22       11.74     30.64 o 
  -2   2  13      402.16      378.76     72.56 o 
   0   2  13     1175.11     1082.51     76.90 o 
   2   2  13       17.03       51.02     33.15 o 
   4   2  13        0.56       24.91     33.15 o 
   6   2  13      398.46      528.52     60.17 o 
 -29   3  13      156.51       69.02     60.17 o 
 -27   3  13       89.15       53.98     40.05 o 
 -25   3  13        3.06      -32.25     32.25 o 
 -23   3  13       24.47      -31.10     73.45 o 
 -21   3  13      118.10      119.47     33.57 o 
 -19   3  13      291.92      374.42     41.82 o 
 -17   3  13      860.47      875.78     42.99 o 
 -15   3  13     7758.86     7825.09    151.28 o 
 -13   3  13     5279.30     4958.08    106.81 o 
 -11   3  13    10764.60    10742.65    202.98 o 
  -9   3  13     5745.89     5598.60    116.80 o 
  -7   3  13     9754.59     9411.07    174.57 o 
  -5   3  13     4903.32     4986.10    153.63 o 
  -3   3  13      693.56      762.88     66.94 o 
  -1   3  13      322.86      362.36    130.97 o 
   1   3  13      221.72      235.34     45.67 o 
   3   3  13      106.72      142.28     39.99 o 
   5   3  13       33.35       68.01     39.29 o 
 -28   4  13       11.90      -37.79     37.79 o 
 -26   4  13       29.40       16.96     38.55 o 
 -24   4  13       78.76       70.47     39.97 o 
 -22   4  13      116.24       42.61     40.31 o 
 -20   4  13      294.99      387.04     72.46 o 
 -18   4  13      347.05      315.60     41.38 o 
 -16   4  13       47.52       14.79     18.33 o 
 -14   4  13       94.89       84.82     22.50 o 
 -12   4  13      584.95      602.54     37.30 o 
 -10   4  13      410.81      423.41     33.09 o 
  -8   4  13     1880.22     1862.80     67.16 o 
  -6   4  13       13.42      -25.43     25.43 o 
  -4   4  13       17.49       16.18     42.48 o 
  -2   4  13      164.09      192.43     42.84 o 
   0   4  13      745.79      864.92     73.80 o 
   2   4  13       63.52       78.72     39.29 o 
   4   4  13      220.41      222.13     49.42 o 
 -27   5  13      141.37      182.31     53.91 o 
 -25   5  13       90.17       34.10     42.49 o 
 -23   5  13      868.89      852.34    184.06 o 
 -21   5  13     2584.57     2674.57    125.73 o 
 -19   5  13      249.02      345.65     43.99 o 
 -17   5  13       71.81       53.29     30.79 o 
 -15   5  13     5952.27     6067.15    116.47 o 
 -13   5  13     2741.50     2721.10     73.08 o 
 -11   5  13     3500.98     3612.16     88.88 o 
  -9   5  13      234.41      228.30     28.66 o 
  -7   5  13     4209.81     4347.34    202.05 o 
  -5   5  13     2429.46     2566.96    118.26 o 
  -3   5  13       98.85       31.92     35.71 o 
  -1   5  13       79.62       49.27     37.79 o 
   1   5  13      897.55      965.29     81.35 o 
   3   5  13        5.83       71.08     41.24 o 
 -26   6  13      101.50       76.85     50.58 o 
 -24   6  13       13.58       51.23     45.85 o 
 -22   6  13      209.00      206.59     60.17 o 
 -20   6  13       78.89       58.81     96.46 o 
 -18   6  13      317.52      286.00     44.16 o 
 -16   6  13     2816.55     2918.24    107.28 o 
 -14   6  13      912.65      905.33     49.62 o 
 -12   6  13     1181.94     1218.34     58.17 o 
 -10   6  13      934.02      954.82     49.55 o 
  -8   6  13      958.59     1054.25     70.36 o 
  -6   6  13       24.28       77.36     33.25 o 
  -4   6  13      644.46      625.27     69.25 o 
  -2   6  13       98.85      204.10     50.01 o 
   0   6  13      320.98      371.12     58.18 o 
   2   6  13      669.49      573.25     70.30 o 
 -23   7  13       19.24       -0.51     42.48 o 
 -21   7  13      142.97      218.66     55.43 o 
 -19   7  13       12.14       27.45     41.24 o 
 -17   7  13       12.95      -18.38     34.79 o 
 -15   7  13     1730.88     1845.16     87.44 o 
 -13   7  13     1055.93     1112.82     65.28 o 
 -11   7  13     2314.29     2377.34    142.54 o 
  -9   7  13     2415.73     2586.49    153.75 o 
  -7   7  13     3096.48     3139.53    114.42 o 
  -5   7  13     2523.82     2473.36    127.02 o 
  -3   7  13      887.20      861.89     90.26 o 
  -1   7  13      920.47     1111.09     93.18 o 
   1   7  13      558.70      538.37     71.30 o 
 -22   8  13      323.65      389.61     70.04 o 
 -20   8  13       55.58       32.98     47.46 o 
 -18   8  13      265.64      388.70     65.26 o 
 -16   8  13     1425.22     1487.99    108.88 o 
 -14   8  13        2.12       30.86     41.07 o 
 -12   8  13      129.01      198.78     49.87 o 
 -10   8  13       53.43       41.67     43.75 o 
  -8   8  13       13.69       42.96     43.16 o 
  -6   8  13     1139.27     1232.09    100.09 o 
  -4   8  13     1477.55     1497.89    110.75 o 
  -2   8  13        9.25       17.21     97.34 o 
 -19   9  13      473.25      384.05     95.57 o 
 -17   9  13      750.96      834.28    110.61 o 
 -15   9  13      277.04      345.12     88.49 o 
  -9   9  13      880.08      867.22    123.89 o 
  -7   9  13       95.25      171.56     57.20 o 
  -5   9  13      123.33       86.05     69.91 o 
 -28   0  14       15.84      -26.55     47.79 o 
 -26   0  14     1507.39     1504.36    129.20 o 
 -24   0  14      223.54      107.96     54.86 o 
 -22   0  14      149.29      168.13     58.40 o 
 -20   0  14     1426.79     1327.38    123.89 o 
 -18   0  14    10091.87     9664.16    285.30 o 
 -16   0  14     2837.39     3234.61    126.40 o 
 -14   0  14     2432.08     2385.55    106.35 o 
 -12   0  14    17244.51    17257.10    503.37 o 
 -10   0  14    16470.28    16211.38    475.48 o 
  -8   0  14     6305.83     6207.37    346.37 o 
  -6   0  14     2455.19     2350.20    280.52 o 
  -4   0  14     7428.40     6990.85    315.03 o 
  -2   0  14      424.34      447.77     76.10 o 
   0   0  14     1042.54      978.72    107.96 o 
   2   0  14        8.33       17.70     46.02 o 
   4   0  14      229.76      207.07     67.25 o 
 -29   1  14      136.46      196.45     72.56 o 
 -27   1  14      434.17      547.25     88.49 o 
 -25   1  14       12.94      -25.35     33.15 o 
 -23   1  14       71.69       97.43     82.30 o 
 -21   1  14       92.25      143.95     39.29 o 
 -19   1  14       19.14       34.82     34.40 o 
 -17   1  14     2326.84     2473.38    128.49 o 
 -15   1  14     2847.66     2676.42     91.95 o 
 -13   1  14     1189.61     1208.39     44.62 o 
 -11   1  14     1449.68     1415.01     46.58 o 
  -9   1  14     4627.35     4838.10    114.27 o 
  -7   1  14       46.49      -26.53     26.53 o 
  -5   1  14     1433.31     1245.93    104.42 o 
  -3   1  14       64.10      128.06     36.90 o 
  -1   1  14       85.06       56.63     33.79 o 
   1   1  14     1683.73     1542.22     87.58 o 
   3   1  14     1157.94     1100.49    162.82 o 
   5   1  14       80.68      124.77     42.49 o 
 -28   2  14       19.21        5.80     38.15 o 
 -26   2  14      604.50      622.77     66.29 o 
 -24   2  14      473.79      434.69     89.38 o 
 -22   2  14     2602.27     2459.54    196.45 o 
 -20   2  14     3535.18     3605.44    142.00 o 
 -18   2  14     9460.45     8939.85    223.50 o 
 -16   2  14     8663.27     8757.05    250.60 o 
 -14   2  14     5420.63     5170.11    124.74 o 
 -12   2  14     7573.40     7538.06    198.74 o 
 -10   2  14     4546.80     4504.44    100.36 o 
  -8   2  14       16.53       20.42     19.39 o 
  -6   2  14      564.38      622.76     61.28 o 
  -4   2  14      107.99      131.45     39.41 o 
  -2   2  14     1068.83     1142.24     80.71 o 
   0   2  14      323.36      338.41     58.40 o 
   2   2  14       65.02       51.33     35.52 o 
   4   2  14      342.81      290.78     51.31 o 
 -29   3  14        0.49        0.00     56.63 o 
 -27   3  14       32.15       72.56     55.75 o 
 -25   3  14      835.77      888.49     78.72 o 
 -23   3  14        0.49       26.67     45.13 o 
 -21   3  14      351.47      340.08     41.86 o 
 -19   3  14     1421.67     1389.00    134.25 o 
 -17   3  14       22.95       31.46     23.09 o 
 -15   3  14      325.18      321.27     34.18 o 
 -13   3  14     3438.28     3409.60     95.11 o 
 -11   3  14      506.66      561.54     37.25 o 
  -9   3  14     1267.23     1213.60     72.04 o 
  -7   3  14      272.91      346.92     41.36 o 
  -5   3  14        5.42       -9.87     32.47 o 
  -3   3  14     1825.63     1864.74     97.59 o 
  -1   3  14      889.36      891.96     73.20 o 
   1   3  14      234.47      255.16     48.81 o 
   3   3  14       51.74       88.44     41.24 o 
 -28   4  14       54.92       28.67     43.75 o 
 -26   4  14      163.39       91.28     45.56 o 
 -24   4  14        8.91       36.81     39.99 o 
 -22   4  14     1196.37     1150.61     86.24 o 
 -20   4  14       97.26       33.92     31.22 o 
 -18   4  14      130.36      189.35     35.36 o 
 -16   4  14     2307.00     2182.74     66.62 o 
 -14   4  14     4768.45     4860.63    123.00 o 
 -12   4  14     1769.57     1857.65     68.76 o 
 -10   4  14     1680.56     1658.91     58.24 o 
  -8   4  14     3829.72     3893.96    123.63 o 
  -6   4  14     3980.36     4180.53    277.86 o 
  -4   4  14      479.77      516.50     61.28 o 
  -2   4  14      383.25      398.76     57.53 o 
   0   4  14     1838.87     1765.03     98.09 o 
   2   4  14       45.57       30.48     44.25 o 
 -27   5  14      200.48      132.24     53.18 o 
 -25   5  14      169.94      214.34     70.79 o 
 -23   5  14      570.40      575.79     69.45 o 
 -21   5  14      236.31      295.65     55.02 o 
 -19   5  14       88.14       59.16     33.87 o 
 -17   5  14        5.81      -14.22     29.25 o 
 -15   5  14     1299.08     1320.45     52.15 o 
 -13   5  14      336.47      325.26     33.27 o 
 -11   5  14     1053.64     1072.11     57.87 o 
  -9   5  14     2100.88     2008.99    105.74 o 
  -7   5  14      783.51      839.32     75.64 o 
  -5   5  14       65.94       97.69     69.02 o 
  -3   5  14      457.20      459.18     61.32 o 
  -1   5  14      456.68      576.65    110.61 o 
   1   5  14      834.53      864.29     81.79 o 
 -24   6  14      225.47      175.88     53.91 o 
 -22   6  14     2524.25     2684.62    133.24 o 
 -20   6  14      830.84      713.16     76.34 o 
 -18   6  14     1544.54     1851.70    150.28 o 
 -16   6  14     5050.27     5313.38    159.00 o 
 -14   6  14     3813.98     4142.47    115.61 o 
 -12   6  14      300.69      326.55     37.78 o 
 -10   6  14      816.63      922.68     66.04 o 
  -8   6  14     1219.88     1231.15     99.13 o 
  -6   6  14        8.00      -28.59     36.90 o 
  -4   6  14      776.91      992.32     85.55 o 
  -2   6  14      188.33      151.09     51.33 o 
   0   6  14      130.33       49.63     45.50 o 
 -23   7  14      600.23      576.59    146.01 o 
 -21   7  14      128.68      217.36     58.18 o 
 -19   7  14      142.33      174.58    128.31 o 
 -17   7  14     2662.94     2651.63    107.53 o 
 -15   7  14      835.72      950.83     86.43 o 
 -13   7  14       31.92       22.56     36.78 o 
 -11   7  14      229.81      299.09     44.89 o 
  -9   7  14      103.40       93.08     36.35 o 
  -7   7  14      164.29      168.77     51.83 o 
  -5   7  14     1163.82     1235.47    152.21 o 
  -3   7  14      706.95      869.72     85.07 o 
  -1   7  14       11.29        4.52     44.84 o 
 -20   8  14       42.46       46.27     50.18 o 
 -18   8  14      240.11      378.14     67.78 o 
 -16   8  14      390.11      292.02     83.18 o 
 -14   8  14     1541.60     1437.11    152.21 o 
 -12   8  14     1727.61     1794.61    157.52 o 
 -10   8  14     1959.02     2028.12    121.37 o 
  -8   8  14     2637.21     2989.34    147.04 o 
  -6   8  14     1492.59     1672.54    120.06 o 
  -4   8  14     1250.10     1252.77    105.74 o 
 -17   9  14       33.70       -1.77     65.48 o 
  -9   9  14      453.51      438.92    104.42 o 
 -29   1  15       13.55      -51.33     51.33 o 
 -27   1  15     1806.69     1716.74    143.36 o 
 -25   1  15     1919.11     1767.79     97.59 o 
 -23   1  15      946.43      952.12     76.96 o 
 -21   1  15     5088.16     5037.68    180.20 o 
 -19   1  15    10779.74    11006.60    460.16 o 
 -17   1  15     3437.55     3282.44    106.93 o 
 -15   1  15     3508.94     3626.12    141.27 o 
 -13   1  15     3103.82     2892.09     85.80 o 
 -11   1  15     3142.51     3369.01    103.03 o 
  -9   1  15     1592.45     1766.23    129.52 o 
  -7   1  15      127.55      103.07     39.29 o 
  -5   1  15        6.22       -7.76     32.47 o 
  -3   1  15       32.91       79.33     35.65 o 
  -1   1  15       58.78      102.35     40.66 o 
   1   1  15      162.07      200.06     78.76 o 
   3   1  15     1110.19     1132.87     87.60 o 
 -28   2  15      327.07      322.37     56.15 o 
 -26   2  15      303.93      283.88     53.09 o 
 -24   2  15       36.10       10.83     37.48 o 
 -22   2  15      739.39      642.00     66.29 o 
 -20   2  15      345.87      366.42     54.43 o 
 -18   2  15      488.77      545.22     51.75 o 
 -16   2  15      263.01      258.58     31.47 o 
 -14   2  15     1232.92     1182.31     67.01 o 
 -12   2  15      457.89      428.14     37.73 o 
 -10   2  15      989.60     1043.15     49.13 o 
  -8   2  15       59.50       88.89     38.73 o 
  -6   2  15      314.40      334.77     61.94 o 
  -4   2  15       86.14       59.57     36.78 o 
  -2   2  15       97.06       96.68     39.81 o 
   0   2  15       87.18      134.40     40.66 o 
   2   2  15       70.51      104.69     41.24 o 
 -27   3  15      169.67      152.32     49.42 o 
 -25   3  15      610.01      533.05     65.62 o 
 -23   3  15     1104.63     1090.62     85.55 o 
 -21   3  15     2673.85     2478.22    118.22 o 
 -19   3  15     1317.52     1151.56     85.07 o 
 -17   3  15     2844.80     2753.58     85.99 o 
 -15   3  15     1580.14     1738.64     66.57 o 
 -13   3  15      502.49      520.84     41.52 o 
 -11   3  15     1281.55     1260.32     69.11 o 
  -9   3  15      243.32      166.41     47.54 o 
  -7   3  15     1247.42     1283.95     91.25 o 
  -5   3  15       53.95       84.79     40.79 o 
  -3   3  15        7.93       17.39     35.65 o 
  -1   3  15      551.57      627.66     67.54 o 
   1   3  15      493.99      494.73    123.89 o 
 -28   4  15      557.41      633.45     75.06 o 
 -26   4  15        0.06       28.08     41.57 o 
 -24   4  15        4.65       25.12     41.91 o 
 -22   4  15      157.38      103.71     46.62 o 
 -20   4  15        1.42       -3.56     29.62 o 
 -18   4  15      499.60      503.75     60.33 o 
 -16   4  15      286.47      317.17     42.51 o 
 -14   4  15       66.90       72.38     27.76 o 
 -12   4  15      483.83      515.97     42.38 o 
 -10   4  15     2504.42     2469.75    117.01 o 
  -8   4  15       37.43       65.59     39.81 o 
  -6   4  15       10.45       15.00     34.87 o 
  -4   4  15        4.57       21.62     38.94 o 
  -2   4  15        7.30      -32.47     32.47 o 
   0   4  15      322.40      285.54     55.02 o 
 -25   5  15      582.74      603.53     74.27 o 
 -23   5  15     2769.10     2973.64    146.01 o 
 -21   5  15     2267.90     2482.57    124.40 o 
 -19   5  15      110.11       64.48     34.95 o 
 -17   5  15     5049.56     5118.45    153.06 o 
 -15   5  15     4633.06     4855.98    119.24 o 
 -13   5  15      315.96      310.43     37.32 o 
 -11   5  15        7.20       60.55     41.07 o 
  -9   5  15      154.14      234.51     50.06 o 
  -7   5  15       88.57       64.60     41.30 o 
  -5   5  15      107.00       58.62     41.91 o 
  -3   5  15      319.73      277.00     56.32 o 
  -1   5  15      359.98      346.13     61.28 o 
 -24   6  15      268.78      300.75     73.45 o 
 -22   6  15       53.14       18.01     42.08 o 
 -20   6  15       31.98       32.69     41.67 o 
 -18   6  15        0.68      -17.15     33.62 o 
 -16   6  15      123.73      198.94     42.35 o 
 -14   6  15     1093.69     1280.71    119.46 o 
 -12   6  15      604.24      716.48     59.60 o 
 -10   6  15      627.50      646.05     61.34 o 
  -8   6  15       46.97       53.26     46.90 o 
  -6   6  15      312.42      370.92     59.72 o 
  -4   6  15        3.38      -22.62     36.52 o 
  -2   6  15      290.02      194.45     56.93 o 
 -23   7  15      710.94      946.06    238.93 o 
 -21   7  15      615.50      629.71     78.81 o 
 -19   7  15      153.69      107.57     50.12 o 
 -17   7  15     1733.51     1809.71    114.40 o 
 -15   7  15     1902.59     1916.73    159.29 o 
 -13   7  15      415.73      384.05     86.72 o 
 -11   7  15      997.11     1300.58    100.09 o 
  -9   7  15     1106.19     1046.49    183.18 o 
  -7   7  15      489.45      527.85     71.30 o 
  -5   7  15      510.14      426.78     68.20 o 
  -3   7  15      297.13      443.97     70.05 o 
 -20   8  15      323.77      351.43     68.88 o 
 -18   8  15       41.75        0.00     58.40 o 
 -16   8  15      577.64      677.85    115.04 o 
 -12   8  15      593.80      890.23    125.66 o 
 -10   8  15      104.56      116.42     91.15 o 
  -8   8  15      275.62      316.84     66.33 o 
  -6   8  15      341.67      418.73     70.81 o 
 -28   0  16     2326.55     2394.59    173.44 o 
 -26   0  16      941.49     1169.86    125.66 o 
 -24   0  16        5.17       14.16     51.33 o 
 -22   0  16     1917.22     1661.88    134.51 o 
 -20   0  16     2197.32     2047.70    150.44 o 
 -18   0  16      223.37      200.99     42.55 o 
 -16   0  16      864.34     1072.27     81.32 o 
 -14   0  16      206.92      243.91     86.72 o 
 -12   0  16      980.47     1008.65     78.15 o 
 -10   0  16      239.42      249.08     49.64 o 
  -8   0  16       79.40       86.72     56.63 o 
  -6   0  16     1784.68     1617.63    134.51 o 
  -4   0  16     3833.50     3946.73    221.23 o 
  -2   0  16     1349.30     1364.54    134.51 o 
   0   0  16      829.26      828.28    111.50 o 
 -29   1  16      550.30      610.59    106.19 o 
 -27   1  16       72.48      136.28     67.25 o 
 -25   1  16        0.16      -46.02     46.02 o 
 -23   1  16      185.30      253.09     69.02 o 
 -21   1  16       52.83       40.71     56.63 o 
 -19   1  16       91.69       87.69     53.98 o 
 -17   1  16      672.04      740.40     47.93 o 
 -15   1  16      206.05      172.96     30.15 o 
 -13   1  16      861.98      871.64     52.28 o 
 -11   1  16     2118.19     2252.23     89.21 o 
  -9   1  16      683.82      727.46     67.99 o 
  -7   1  16      278.45      328.24     55.75 o 
  -5   1  16       54.54       53.10     42.48 o 
  -3   1  16       54.85       70.74     38.03 o 
  -1   1  16     1083.96      999.73     82.57 o 
   1   1  16     1562.06     1868.80    105.70 o 
 -28   2  16     2004.44     1966.44    113.88 o 
 -26   2  16     2624.84     2557.26    124.48 o 
 -24   2  16     2721.11     2695.75    125.73 o 
 -22   2  16     4579.04     4842.73    180.83 o 
 -20   2  16     3567.15     3378.07    141.40 o 
 -18   2  16     2513.99     2678.78    209.23 o 
 -16   2  16      122.98      116.77     32.61 o 
 -14   2  16      137.44      169.33     29.32 o 
 -12   2  16       26.47       51.90     24.75 o 
 -10   2  16      944.56      979.50     64.61 o 
  -8   2  16     1339.20     1270.25     89.42 o 
  -6   2  16       21.32       81.81     39.41 o 
  -4   2  16       13.25       30.83     35.26 o 
  -2   2  16        4.68       29.71     35.65 o 
   0   2  16      706.46      775.11    141.59 o 
 -27   3  16      388.89      373.01    101.77 o 
 -25   3  16      383.13      577.96     69.78 o 
 -23   3  16      298.98      367.26     58.82 o 
 -21   3  16        0.02      -31.77     36.78 o 
 -19   3  16       76.19       98.23     42.55 o 
 -17   3  16        2.42       27.97     24.57 o 
 -15   3  16      988.50     1113.32     59.67 o 
 -13   3  16     1138.19      931.41     83.74 o 
 -11   3  16      211.16      188.47     62.83 o 
  -9   3  16       58.83       62.09     38.03 o 
  -7   3  16     1894.55     2086.01    109.50 o 
  -5   3  16       20.21       53.32     43.36 o 
  -3   3  16      228.55      181.86     46.25 o 
  -1   3  16      134.68       78.80     60.17 o 
 -26   4  16      171.54      171.76     53.64 o 
 -24   4  16     1525.87     1611.69    197.34 o 
 -22   4  16     1038.25     1081.80     90.00 o 
 -20   4  16       14.84       57.87     41.24 o 
 -18   4  16      807.14      721.61     73.55 o 
 -16   4  16     1998.15     1994.94     75.82 o 
 -14   4  16      350.84      390.61     58.50 o 
 -12   4  16       44.55       48.81     38.73 o 
 -10   4  16     1661.36     1464.44    101.85 o 
  -8   4  16     1855.27     1888.03    104.49 o 
  -6   4  16      744.18      768.27    145.13 o 
  -4   4  16     1093.01     1136.08    117.69 o 
  -2   4  16     2061.28     1883.39    111.30 o 
 -25   5  16        1.65       40.42     87.61 o 
 -23   5  16        3.43       15.17     43.32 o 
 -21   5  16      553.94      432.38     64.93 o 
 -19   5  16     1436.49     1541.73    170.25 o 
 -17   5  16     2014.97     2011.19    206.19 o 
 -15   5  16     2072.75     1997.31     89.18 o 
 -13   5  16     1035.74     1199.58     91.93 o 
 -11   5  16      911.42     1031.83     88.22 o 
  -9   5  16       90.14      114.80     45.36 o 
  -7   5  16      171.17      292.11    100.00 o 
  -5   5  16      200.11      230.81    103.54 o 
  -3   5  16      772.50      710.07     78.72 o 
 -24   6  16     2557.46     2741.39    142.00 o 
 -22   6  16     2584.20     2458.80    134.32 o 
 -20   6  16      842.10     1094.14     96.34 o 
 -18   6  16     2148.51     2185.46    119.96 o 
 -16   6  16     1069.36     1191.10    132.74 o 
 -14   6  16       23.67       84.95     61.94 o 
 -12   6  16       66.40       65.91     37.12 o 
 -10   6  16       27.79       -8.11     38.73 o 
  -8   6  16       15.34        7.58     41.57 o 
  -6   6  16      300.91      383.04     65.04 o 
  -4   6  16       31.80       46.45     45.05 o 
 -21   7  16      903.25      821.13     91.15 o 
 -19   7  16        1.40       45.53     47.59 o 
 -17   7  16       42.65       70.79     65.48 o 
 -13   7  16        3.64      -46.02     46.02 o 
 -11   7  16      930.25     1026.54     94.48 o 
  -9   7  16      664.05      670.77     81.91 o 
  -7   7  16        0.10      -11.91     41.24 o 
 -12   8  16       82.10      118.58     69.02 o 
 -10   8  16      470.15      562.81    107.96 o 
 -29   1  17     1252.60     1235.26    101.35 o 
 -27   1  17     1678.03     1691.56    109.24 o 
 -25   1  17      108.40       60.68     53.10 o 
 -23   1  17      194.60      256.38     52.91 o 
 -21   1  17      566.41      526.00     62.42 o 
 -19   1  17       25.91       54.35     38.73 o 
 -17   1  17      635.83      621.21     46.51 o 
 -15   1  17       16.14       28.13     26.57 o 
 -13   1  17      340.29      338.05     53.64 o 
 -11   1  17       92.83       67.77     49.56 o 
  -9   1  17       20.43      -11.50     35.04 o 
  -7   1  17     4354.87     4092.44    163.93 o 
  -5   1  17     1065.69     1008.00    144.24 o 
  -3   1  17      763.83      767.84     81.41 o 
  -1   1  17     1031.36      986.57     86.92 o 
 -28   2  17       62.95       87.13     63.71 o 
 -26   2  17      625.42      554.37     67.99 o 
 -24   2  17      218.41      121.50     51.33 o 
 -22   2  17       27.42       57.21     42.49 o 
 -20   2  17      508.43      474.32     88.49 o 
 -18   2  17      508.60      500.86     90.26 o 
 -16   2  17      371.88      309.16     37.12 o 
 -14   2  17      495.83      784.93     59.91 o 
 -12   2  17      336.67      323.43     59.29 o 
 -10   2  17       71.61       58.23     42.48 o 
  -8   2  17     1034.95     1025.76     86.72 o 
  -6   2  17       62.08       94.54     40.66 o 
  -4   2  17       74.47      129.01     77.87 o 
  -2   2  17        0.79       42.89     42.33 o 
 -27   3  17      474.06      545.08     70.70 o 
 -25   3  17     1064.14     1114.35     91.98 o 
 -23   3  17      805.15      816.46     80.65 o 
 -21   3  17      603.91      656.25     71.76 o 
 -19   3  17        9.80       21.07     39.99 o 
 -17   3  17      403.37      483.06     50.07 o 
 -15   3  17       65.06       62.52     34.34 o 
 -13   3  17      143.61      114.69     43.75 o 
 -11   3  17      292.88      171.21     47.36 o 
  -9   3  17      440.28      517.73     87.61 o 
  -7   3  17     1421.01     1453.04    103.87 o 
  -5   3  17     1053.10     1040.46    116.81 o 
  -3   3  17     2293.84     2504.47    128.27 o 
 -26   4  17      496.10      550.66    111.50 o 
 -24   4  17       13.00       -7.89     39.41 o 
 -22   4  17      111.69      172.71     50.18 o 
 -20   4  17      605.25      673.97     88.49 o 
 -18   4  17      357.13      304.66     55.68 o 
 -16   4  17       19.16       16.91     30.43 o 
 -14   4  17       14.47       49.23     52.21 o 
 -12   4  17       63.15      134.68     45.00 o 
 -10   4  17      130.42      154.25     48.17 o 
  -8   4  17     1528.68     1319.91    149.55 o 
  -6   4  17       31.22       33.84     42.33 o 
  -4   4  17        0.38       20.07     44.10 o 
 -25   5  17     2188.66     2235.43    138.93 o 
 -23   5  17      823.87      756.16     82.34 o 
 -21   5  17       78.35       98.19     49.42 o 
 -19   5  17       19.92       25.99     73.45 o 
 -17   5  17     2358.54     2640.59    182.29 o 
 -15   5  17       50.08      136.28     69.02 o 
 -13   5  17      121.15      108.74     46.82 o 
 -11   5  17      370.16      418.89     65.04 o 
  -9   5  17     1110.47     1216.87     99.44 o 
  -7   5  17      250.66      230.85     55.02 o 
  -5   5  17      211.20      209.81     57.38 o 
 -22   6  17      341.37      422.22     69.91 o 
 -20   6  17       29.02        2.01     45.50 o 
 -18   6  17      224.45      281.40     81.41 o 
 -14   6  17      516.76      458.39     93.80 o 
 -12   6  17      741.19      746.02     99.11 o 
 -10   6  17      688.50      739.66     82.48 o 
  -8   6  17      417.51      412.76     79.64 o 
  -6   6  17       12.25       53.10     67.25 o 
 -19   7  17        3.57      -58.40     58.40 o 
 -13   7  17        7.88      -56.63     56.63 o 
 -11   7  17      651.17      704.94     84.41 o 
 -28   0  18      387.74      495.55    100.88 o 
 -26   0  18      717.44      785.81    116.81 o 
 -24   0  18      110.99      134.51     69.02 o 
 -22   0  18        3.86       61.94     61.94 o 
 -20   0  18      418.81      417.68     86.72 o 
 -18   0  18     1057.61     1091.99    123.89 o 
 -16   0  18       41.01       42.79     59.29 o 
 -14   0  18     4555.66     4444.06    246.01 o 
 -12   0  18     2788.15     2461.84    175.21 o 
 -10   0  18     2594.65     2895.45    189.37 o 
  -8   0  18     5514.51     5183.85    276.09 o 
  -6   0  18     9065.21     8817.32    407.06 o 
  -4   0  18     2624.23     2499.01    184.06 o 
 -27   1  18      303.26      254.66     58.18 o 
 -25   1  18        2.67       -6.07     47.79 o 
 -23   1  18        8.83       19.47     40.05 o 
 -21   1  18      296.70      304.40     56.15 o 
 -19   1  18      699.10      644.39     70.70 o 
 -17   1  18       89.33       49.16     31.42 o 
 -15   1  18      295.11      281.33     53.81 o 
 -13   1  18      495.20      557.57     67.54 o 
 -11   1  18       70.72       53.10     40.05 o 
  -9   1  18        2.69       32.74     38.80 o 
  -7   1  18       31.92       20.15     40.66 o 
  -5   1  18       31.43        3.78     41.80 o 
 -28   2  18     1003.74     1109.69    136.28 o 
 -26   2  18       62.25      155.75     70.79 o 
 -24   2  18      444.95      251.32     76.10 o 
 -22   2  18      703.16      753.95    107.96 o 
 -20   2  18      288.62      238.58     53.91 o 
 -18   2  18      245.81      226.04     50.40 o 
 -16   2  18      410.46      471.02     53.04 o 
 -14   2  18      821.12      903.45     79.46 o 
 -12   2  18       76.73       51.13     38.70 o 
 -10   2  18      408.93      467.42     63.19 o 
  -8   2  18      734.42      700.07     74.45 o 
  -6   2  18      609.16      605.07     69.38 o 
  -4   2  18      140.15      266.70     57.40 o 
 -27   3  18     1506.31     1672.50    118.89 o 
 -25   3  18        0.21       12.82     41.24 o 
 -23   3  18       49.51       20.86     43.59 o 
 -21   3  18       99.31       91.63     51.33 o 
 -19   3  18        0.35      -14.16     51.33 o 
 -17   3  18     1441.75     1644.39    105.03 o 
 -15   3  18     1469.25     1646.62    104.92 o 
 -13   3  18      415.38      495.28     64.44 o 
 -11   3  18      191.26      200.46     76.10 o 
  -9   3  18      692.70      703.69     78.72 o 
  -7   3  18      116.59       74.07     83.18 o 
  -5   3  18      574.60      494.66     82.30 o 
 -26   4  18       90.31      145.13     56.32 o 
 -24   4  18       15.46       -7.33     45.00 o 
 -22   4  18      728.82      770.16     83.22 o 
 -20   4  18      526.65      658.22     76.31 o 
 -18   4  18      166.58      201.76     70.79 o 
 -16   4  18        5.01       10.62     51.33 o 
 -14   4  18       78.39       89.69     95.57 o 
 -12   4  18     2088.08     2382.48    126.38 o 
 -10   4  18     4732.43     4659.57    187.71 o 
  -8   4  18     3577.42     3764.45    164.56 o 
  -6   4  18     3428.32     3712.02    166.43 o 
 -23   5  18       16.75      -14.21     46.90 o 
 -21   5  18       86.55       80.79     50.44 o 
 -19   5  18       26.48       28.32     58.40 o 
 -15   5  18       13.26       61.94     58.40 o 
 -13   5  18       15.95       69.45     77.87 o 
 -11   5  18        4.55       41.46     45.56 o 
  -9   5  18        0.11        8.97     46.62 o 
  -7   5  18        2.48       30.80     46.62 o 
 -22   6  18       96.16       60.26     64.60 o 
 -20   6  18       97.99       99.11     69.02 o 
 -14   6  18       88.79      153.98     74.33 o 
 -12   6  18      392.59      411.61     67.78 o 
 -10   6  18      517.27      672.50     83.22 o 
 -27   1  19       58.41       57.69     54.86 o 
 -25   1  19        6.18        2.59     44.31 o 
 -23   1  19      453.19      576.62     71.20 o 
 -21   1  19      579.08      559.48     94.69 o 
 -19   1  19      229.49      298.69     58.46 o 
 -17   1  19     1521.24     1647.89    105.70 o 
 -15   1  19     2415.80     2583.36    197.34 o 
 -13   1  19     3948.80     4094.38    169.54 o 
 -11   1  19     1028.11     1067.26     90.00 o 
  -9   1  19     2355.59     2301.70    124.52 o 
  -7   1  19     2634.99     2760.08    140.16 o 
 -26   2  19       10.01      -25.13     78.76 o 
 -24   2  19      344.22      344.60     62.42 o 
 -22   2  19       62.21       20.43     43.75 o 
 -20   2  19       38.25      107.71     44.41 o 
 -16   2  19      523.06      461.68     89.38 o 
 -14   2  19        1.01      -21.87     34.77 o 
 -12   2  19      293.61      365.37     63.71 o 
 -10   2  19      210.55       75.59     45.36 o 
  -8   2  19       11.57       13.51     52.21 o 
 -25   3  19        2.80        5.23     43.05 o 
 -23   3  19        7.78        8.85     58.40 o 
 -21   3  19        8.85      -28.32     56.63 o 
 -19   3  19      200.33      325.65     84.95 o 
 -15   3  19     1124.26     1142.42     95.58 o 
 -13   3  19     3668.34     3721.41    163.31 o 
 -11   3  19     2269.46     2254.38    123.23 o 
  -9   3  19     1664.91     1768.68    121.97 o 
  -7   3  19     1079.42      702.62    115.04 o 
 -24   4  19      422.81      619.51     80.06 o 
 -22   4  19       59.47        6.49     61.06 o 
 -20   4  19       34.83       70.79     63.71 o 
 -16   4  19       18.23      -10.62     54.86 o 
 -14   4  19        0.06       57.23     44.41 o 
 -12   4  19      228.11      229.92     55.60 o 
 -10   4  19       15.81       64.41     85.84 o 
 -21   5  19       76.80       84.95     74.33 o 
 -15   5  19       28.12       84.95     69.02 o 
 -13   5  19     1077.01     1383.75    176.10 o 
 -11   5  19     1928.92     1920.60    155.75 o 
 -26   0  20       47.49       -5.31     72.56 o 
 -24   0  20     1109.57     1196.41    141.59 o 
 -22   0  20      419.36      352.20     88.49 o 
 -16   0  20     4861.73     5265.26    290.25 o 
 -14   0  20     3122.80     3444.10    221.23 o 
 -12   0  20      601.96      555.73    102.65 o 
 -10   0  20     2097.08     2306.09    184.06 o 
 -25   1  20      563.62      629.73     79.64 o 
 -23   1  20        2.14      -34.25     42.33 o 
 -21   1  20      141.55       40.71     61.94 o 
 -15   1  20      777.50      753.27     81.91 o 
 -13   1  20      357.88      296.28     59.36 o 
 -11   1  20      166.15      238.24     56.27 o 
  -9   1  20        2.63       20.29     57.52 o 
 -24   2  20     1638.37     1715.10    121.37 o 
 -22   2  20     1458.13     1508.88    113.21 o 
 -16   2  20     2877.93     2973.69    145.15 o 
 -14   2  20     1652.82     1689.93    245.12 o 
 -12   2  20      480.59      587.31     76.22 o 
 -10   2  20      161.49      199.13     56.15 o 
 -23   3  20       64.27      -41.80     41.80 o 
 -15   3  20        4.95      -29.27     41.91 o 
 -13   3  20        0.07      -10.91     48.67 o 
 -11   3  20      148.90      128.99     97.34 o 
 -14   4  20     1341.01     1474.18    113.13 o 
 -15   1  21      430.40      580.18    126.54 o 
 -13   1  21      141.17      131.64     54.34 o 
 -16   2  21      153.31       65.48     69.02 o 
 -14   2  21      106.24       30.97     46.30 o 
                                                 
